# Supplementary material for: Photosynthetic variation and responsiveness to CO2 in a widespread riparian tree
Source: PLoS One. 2018 Jan 2;13(1):e0189635. doi: 10.1371/journal.pone.0189635 (PMC5749701; doi:10.1371/journal.pone.0189635)
Supplement: S1 File — (CSV) [file pone.0189635.s005.csv]

time point	genotype ID	population	cabinet	sub species	type	Anet	Vcmax	J	G	Rdark	f	LCP	Amax	q	TPU
ambient	S10-10T10-7	10	3	camaldulensis	test	21.828	NA	NA	NA	NA	NA	NA	NA	NA	NA
elevated	S10-10T10-7	10	3	camaldulensis	test	29.48518982	NA	NA	NA	NA	NA	NA	NA	NA	NA
ambient	S10-1T15-11	10	4	camaldulensis	control	6.638	NA	NA	NA	NA	NA	NA	NA	NA	NA
elevated	S10-1T15-11	10	4	camaldulensis	control	17.97566475	NA	NA	NA	NA	NA	NA	NA	NA	NA
ambient	S10-1T4-9	10	2	camaldulensis	test	21.051	NA	NA	NA	NA	NA	NA	NA	NA	NA
elevated	S10-1T4-9	10	2	camaldulensis	test	15.71301834	NA	NA	NA	NA	NA	NA	NA	NA	NA
ambient	S10-2T6-12	10	3	camaldulensis	test	21.542	NA	NA	NA	NA	NA	NA	NA	NA	NA
elevated	S10-2T6-12	10	3	camaldulensis	test	24.59105689	NA	NA	NA	NA	NA	NA	NA	NA	NA
ambient	S10-3T18-9	10	4	camaldulensis	control	14.316	NA	NA	NA	NA	NA	NA	NA	NA	NA
elevated	S10-3T18-9	10	4	camaldulensis	control	18.28365628	NA	NA	NA	NA	NA	NA	NA	NA	NA
ambient	S10-4T15-5	10	2	camaldulensis	test	10.022	94.2998448	266.2599302	57.43789595	3.384356539	0.082334253	43.09533703	26.53094381	0.668851205	23.6206135
elevated	S10-4T15-5	10	2	camaldulensis	test	22.25707862	39.38080527	100.0139042	53.73384112	2.123791149	0.037495474	61.06729504	19.13657549	0.3740425	8.467807352
ambient	S10-4T44-7	10	3	camaldulensis	test	10.194	46.49708468	138.0502465	60.8875548	1.0466006	0.064979708	16.74098848	14.86072005	0.480110845	12.75077294
elevated	S10-4T44-7	10	3	camaldulensis	test	26.79891115	83.30247304	114.4204124	58.21673683	2.976477015	0.053580009	62.82483744	20.83959565	0.214296846	11.36445907
ambient	S10-5T18-4	10	2	camaldulensis	test	9.568	NA	NA	NA	NA	NA	NA	NA	NA	NA
elevated	S10-5T18-4	10	2	camaldulensis	test	20.75727349	NA	NA	NA	NA	NA	NA	NA	NA	NA
ambient	S10-6T6-10	10	2	camaldulensis	test	8.746	NA	NA	NA	NA	NA	NA	NA	NA	NA
elevated	S10-6T6-10	10	2	camaldulensis	test	24.14649754	NA	NA	NA	NA	NA	NA	NA	NA	NA
ambient	S10-7T7-9	10	1	camaldulensis	test	7.926	NA	NA	NA	NA	NA	NA	NA	NA	NA
elevated	S10-7T7-9	10	1	camaldulensis	test	16.72069918	NA	NA	NA	NA	NA	NA	NA	NA	NA
ambient	S10-8T37-8	10	2	camaldulensis	test	1.682	NA	NA	NA	NA	NA	NA	NA	NA	NA
elevated	S10-8T37-8	10	2	camaldulensis	test	NA	NA	NA	NA	NA	NA	NA	NA	NA	NA
ambient	S10-9T22-5	10	1	camaldulensis	test	19.161	NA	NA	NA	NA	NA	NA	NA	NA	NA
elevated	S10-9T22-5	10	1	camaldulensis	test	27.41114998	40.9158555	111.4133689	54.30729459	1.833010477	0.037280117	53.67398041	21.6370877	0.01	9.848523791
ambient	S1-1(A1)T40-11	1	3	acuta	test	10.99	NA	NA	NA	NA	NA	NA	NA	NA	NA
elevated	S1-1(A1)T40-11	1	3	acuta	test	21.84669754	NA	NA	NA	NA	NA	NA	NA	NA	NA
ambient	S1-1T2-7	1	3	acuta	test	17.283	79.60933346	151.0078853	51.61134235	1.489615846	0.055434048	27.69122454	20.59832052	0.60885518	11.77121422
elevated	S1-1T2-7	1	3	acuta	test	27.92669986	40.26628551	107.8183011	52.60087151	1.323569432	0.041715775	33.1377544	19.92020919	0.375832478	9.471894759
ambient	S1-3(R1)T43-5	1	3	acuta	test	6.331	NA	NA	NA	NA	NA	NA	NA	NA	NA
elevated	S1-3(R1)T43-5	1	3	acuta	test	28.14402716	NA	NA	NA	NA	NA	NA	NA	NA	NA
ambient	S13-1(R1)T28-2	13	3	obtusa	test	24.563	NA	NA	NA	NA	NA	NA	NA	NA	NA
elevated	S13-1(R1)T28-2	13	3	obtusa	test	23.50103259	NA	NA	NA	NA	NA	NA	NA	NA	NA
ambient	S13-1T25-3	13	3	obtusa	test	15.413	70.73900581	173.9044682	50.40442898	2.095107214	0.054063378	40.43061392	29.41891167	0.435354473	14.33856634
elevated	S13-1T25-3	13	3	obtusa	test	20.42409627	39.64609907	102.9031945	53.16658386	0.884966853	0.052486339	17.51410527	18.14837772	0.244265285	8.840486835
ambient	S13-2T15-10	13	1	obtusa	test	17.59	NA	NA	NA	NA	NA	NA	NA	NA	NA
elevated	S13-2T15-10	13	1	obtusa	test	29.07892499	NA	NA	NA	NA	NA	NA	NA	NA	NA
ambient	S13-2T34-2	13	4	obtusa	control	17.999	NA	NA	NA	NA	NA	NA	NA	NA	NA
elevated	S13-2T34-2	13	4	obtusa	control	12.25399392	NA	NA	NA	NA	NA	NA	NA	NA	NA
ambient	S13-2T40-7	13	2	obtusa	test	7.354	63.47466629	170.305919	48.96143561	2.070511586	0.053695042	40.05568265	28.14359483	0.511747803	13.30187011
elevated	S13-2T40-7	13	2	obtusa	test	25.85323515	48.56578817	127.5268827	42.39035865	0.959980379	0.056080312	17.6267324	25.29850943	0.246460383	10.21075446
ambient	S13-3(R1)T25-12	13	2	obtusa	test	13.091	63.77077759	168.1035945	69.16916946	2.044211258	0.043555741	48.43747116	9.598848846	0.881552101	13.8989101
elevated	S13-3(R1)T25-12	13	2	obtusa	test	25.6747878	48.23961053	129.9548843	54.76908563	2.525511591	0.043112094	61.72397378	23.56028586	0.553007025	11.14464978
ambient	S13-3T15-4	13	3	obtusa	test	22.534	NA	NA	NA	NA	NA	NA	NA	NA	NA
elevated	S13-3T15-4	13	3	obtusa	test	21.81666989	NA	NA	NA	NA	NA	NA	NA	NA	NA
ambient	S13-4T16-11	13	2	obtusa	test	20.781	NA	NA	NA	NA	NA	NA	NA	NA	NA
elevated	S13-4T16-11	13	2	obtusa	test	11.16895902	NA	NA	NA	NA	NA	NA	NA	NA	NA
ambient	S13-5(R2)T33-8	13	3	obtusa	test	19.76	NA	NA	NA	NA	NA	NA	NA	NA	NA
elevated	S13-5(R2)T33-8	13	3	obtusa	test	28.4479427	NA	NA	NA	NA	NA	NA	NA	NA	NA
ambient	S13-5T15-1	13	2	obtusa	test	27.895	NA	NA	NA	NA	NA	NA	NA	NA	NA
elevated	S13-5T15-1	13	2	obtusa	test	32.61480949	NA	NA	NA	NA	NA	NA	NA	NA	NA
ambient	S13-6T7-12	13	3	obtusa	test	4.71	NA	NA	NA	NA	NA	NA	NA	NA	NA
elevated	S13-6T7-12	13	3	obtusa	test	22.72419596	NA	NA	NA	NA	NA	NA	NA	NA	NA
ambient	S13-7T42-3	13	4	obtusa	control	19.784	NA	NA	NA	NA	NA	NA	NA	NA	NA
elevated	S13-7T42-3	13	4	obtusa	control	16.05878623	NA	NA	NA	NA	NA	NA	NA	NA	NA
ambient	S13-7T7-4	13	1	obtusa	test	25.212	NA	NA	NA	NA	NA	NA	NA	NA	NA
elevated	S13-7T7-4	13	1	obtusa	test	22.59036964	NA	NA	NA	NA	NA	NA	NA	NA	NA
ambient	S1-3T3-12	1	2	acuta	test	17.536	63.65046227	139.5560389	51.52586041	0.207729884	0.034085513	6.095982819	8.079587264	0.99	11.26765357
elevated	S1-3T3-12	1	2	acuta	test	27.46753013	56.12808661	133.2218698	41.65051762	1.161825336	0.054533279	21.87336228	29.25861408	0.354719591	10.40757016
ambient	S1-4(A2)T40-6	1	4	acuta	control	15.509	NA	NA	NA	NA	NA	NA	NA	NA	NA
elevated	S1-4(A2)T40-6	1	4	acuta	control	18.038907	NA	NA	NA	NA	NA	NA	NA	NA	NA
ambient	S14-10T1-4	14	1	obtusa	test	19.037	NA	NA	NA	NA	NA	NA	NA	NA	NA
elevated	S14-10T1-4	14	1	obtusa	test	NA	NA	NA	NA	NA	NA	NA	NA	NA	NA
ambient	S14-1T34-3	14	2	obtusa	test	23.485	NA	NA	NA	NA	NA	NA	NA	NA	NA
elevated	S14-1T34-3	14	2	obtusa	test	18.89147066	NA	NA	NA	NA	NA	NA	NA	NA	NA
ambient	S14-2T1-12	14	1	obtusa	test	24.867	NA	NA	NA	NA	NA	NA	NA	NA	NA
elevated	S14-2T1-12	14	1	obtusa	test	23.29640559	NA	NA	NA	NA	NA	NA	NA	NA	NA
ambient	S14-3T16-8	14	1	obtusa	test	17.667	NA	NA	NA	NA	NA	NA	NA	NA	NA
elevated	S14-3T16-8	14	1	obtusa	test	31.56791071	NA	NA	NA	NA	NA	NA	NA	NA	NA
ambient	S14-4T21-3	14	1	obtusa	test	21.813	NA	NA	NA	NA	NA	NA	NA	NA	NA
elevated	S14-4T21-3	14	1	obtusa	test	22.55930394	NA	NA	NA	NA	NA	NA	NA	NA	NA
ambient	S14-5T2-9	14	2	obtusa	test	20.906	91.86148379	170.6169906	49.73442385	0.837825637	0.051018901	16.56192415	18.3473338	0.821761616	13.40981764
elevated	S14-5T2-9	14	2	obtusa	test	29.3465632	47.87552101	145.1300196	51.58309816	1.748721903	0.048035677	37.86799583	22.20084461	0.529880411	12.51505771
ambient	S14-6T22-3	14	2	obtusa	test	23.035	NA	NA	NA	NA	NA	NA	NA	NA	NA
elevated	S14-6T22-3	14	2	obtusa	test	20.6875426	NA	NA	NA	NA	NA	NA	NA	NA	NA
ambient	S14-7T24-6	14	1	obtusa	test	21.934	50.28304032	141.9727655	54.59966303	1.376503776	0.043659494	32.88664872	12.83916489	0.641190952	12.51799923
elevated	S14-7T24-6	14	1	obtusa	test	20.54753582	65.95718678	98.20929187	50.76114228	0.892397008	0.039784614	23.21433727	15.44778902	0.430184561	9.511597275
ambient	S14-8T9-5	14	3	obtusa	test	25.313	65.34062939	165.7113307	55.53752005	1.421768477	0.049070781	29.43488434	15.62777472	0.841002993	13.01754638
elevated	S14-8T9-5	14	3	obtusa	test	26.00312045	45.12654169	116.8320788	46.2740064	2.630549393	0.088726651	33.07200147	25.17885175	0.01	9.46074938
ambient	S14-9T25-11	14	1	obtusa	test	17.071	NA	NA	NA	NA	NA	NA	NA	NA	NA
elevated	S14-9T25-11	14	1	obtusa	test	29.14775732	NA	NA	NA	NA	NA	NA	NA	NA	NA
ambient	S14-9T40-5	14	4	obtusa	control	23.1	NA	NA	NA	NA	NA	NA	NA	NA	NA
elevated	S14-9T40-5	14	4	obtusa	control	15.80619439	NA	NA	NA	NA	NA	NA	NA	NA	NA
ambient	S1-4T2-10	1	1	acuta	test	20.848	59.06191552	142.360146	54.50304689	1.813807417	0.04272176	44.70123537	23.68821098	0.362310987	12.5271078
elevated	S1-4T2-10	1	1	acuta	test	23.19812946	43.83128125	122.5415443	44.10983253	0.688804548	0.035774069	19.69391036	22.51878006	0.276396632	10.15514336
ambient	S15-4T12-2	15	4	refulgens	control	22.431	NA	NA	NA	NA	NA	NA	NA	NA	NA
elevated	S15-4T12-2	15	4	refulgens	control	23.19169779	NA	NA	NA	NA	NA	NA	NA	NA	NA
ambient	S15-7T9-7	15	4	refulgens	control	7.431	NA	NA	NA	NA	NA	NA	NA	NA	NA
elevated	S15-7T9-7	15	4	refulgens	control	NA	NA	NA	NA	NA	NA	NA	NA	NA	NA
ambient	S16-10T16-5	16	3	refulgens	test	27.824	NA	NA	NA	NA	NA	NA	NA	NA	NA
elevated	S16-10T16-5	16	3	refulgens	test	29.77194422	NA	NA	NA	NA	NA	NA	NA	NA	NA
ambient	S16-1T21-4	16	2	refulgens	test	16.984	67.19869805	163.1214007	54.2145611	2.590027833	0.052332305	51.99477651	22.33390111	0.614500279	14.06429137
elevated	S16-1T21-4	16	2	refulgens	test	25.52021462	43.9331909	105.9350075	49.60390532	1.136161758	0.047864883	24.29581832	21.3233305	0.581595903	8.640904018
ambient	S16-1T40-10	16	2	refulgens	test	NA	NA	NA	NA	NA	NA	NA	NA	NA	NA
elevated	S16-1T40-10	16	2	refulgens	test	8.651316369	NA	NA	NA	NA	NA	NA	NA	NA	NA
ambient	S16-2T2-2	16	2	refulgens	test	27.666	58.87957519	180.3317465	51.34304906	1.395169226	0.039622269	35.32784618	7.288531993	0.986072062	15.50635652
elevated	S16-2T2-2	16	2	refulgens	test	22.89216291	45.41964257	119.8294465	54.15796403	1.873330124	0.047142021	41.55294091	21.81701136	0.513766542	10.355253
ambient	S16-2T37-5	16	4	refulgens	control	7.887	NA	NA	NA	NA	NA	NA	NA	NA	NA
elevated	S16-2T37-5	16	4	refulgens	control	16.49421843	NA	NA	NA	NA	NA	NA	NA	NA	NA
ambient	S16-3T21-12	16	2	refulgens	test	18.866	NA	NA	NA	NA	NA	NA	NA	NA	NA
elevated	S16-3T21-12	16	2	refulgens	test	26.55801301	NA	NA	NA	NA	NA	NA	NA	NA	NA
ambient	S16-4T13-2	16	3	refulgens	test	3.654	NA	NA	NA	NA	NA	NA	NA	NA	NA
elevated	S16-4T13-2	16	3	refulgens	test	24.43704629	NA	NA	NA	NA	NA	NA	NA	NA	NA
ambient	S16-5T25-8	16	3	refulgens	test	10.307	NA	NA	NA	NA	NA	NA	NA	NA	NA
elevated	S16-5T25-8	16	3	refulgens	test	16.45589278	NA	NA	NA	NA	NA	NA	NA	NA	NA
ambient	S16-5T34-5	16	1	refulgens	test	23.188	82.4321054	157.1322525	57.17369405	2.310339276	0.051795825	46.95359919	27.23021755	0.4320027	10.8936519
elevated	S16-5T34-5	16	1	refulgens	test	21.93055433	53.04358101	132.2563428	45.80423743	1.452315187	0.043860724	34.01778604	25.86331748	0.540191087	10.57808989
ambient	S16-5T44-3	16	4	refulgens	control	11.251	NA	NA	NA	NA	NA	NA	NA	NA	NA
elevated	S16-5T44-3	16	4	refulgens	control	6.573691275	NA	NA	NA	NA	NA	NA	NA	NA	NA
ambient	S16-6T8-12	16	3	refulgens	test	17.139	NA	NA	NA	NA	NA	NA	NA	NA	NA
elevated	S16-6T8-12	16	3	refulgens	test	NA	NA	NA	NA	NA	NA	NA	NA	NA	NA
ambient	S16-7T13-3	16	2	refulgens	test	18.141	NA	NA	NA	NA	NA	NA	NA	NA	NA
elevated	S16-7T13-3	16	2	refulgens	test	30.39145318	NA	NA	NA	NA	NA	NA	NA	NA	NA
ambient	S16-8T12-5	16	1	refulgens	test	11.409	NA	NA	NA	NA	NA	NA	NA	NA	NA
elevated	S16-8T12-5	16	1	refulgens	test	NA	NA	NA	NA	NA	NA	NA	NA	NA	NA
ambient	S17-1T42-4	17	1	refulgens	test	20.877	NA	NA	NA	NA	NA	NA	NA	NA	NA
elevated	S17-1T42-4	17	1	refulgens	test	8.180708013	NA	NA	NA	NA	NA	NA	NA	NA	NA
ambient	S17-2T26-3	17	3	refulgens	test	19.356	NA	NA	NA	NA	NA	NA	NA	NA	NA
elevated	S17-2T26-3	17	3	refulgens	test	26.88978935	NA	NA	NA	NA	NA	NA	NA	NA	NA
ambient	S17-2T28-3	17	2	refulgens	test	18.391	63.81029618	169.5377619	57.75511634	4.295595818	0.062314451	76.40405965	31.07321589	0.324496939	15.312899
elevated	S17-2T28-3	17	2	refulgens	test	23.69365562	48.3495603	93.15754362	52.13041511	0.146674037	0.031296492	4.705585698	14.4302401	0.605428099	7.527835232
ambient	S17-2T43-6	17	4	refulgens	control	24.819	NA	NA	NA	NA	NA	NA	NA	NA	NA
elevated	S17-2T43-6	17	4	refulgens	control	13.27689185	NA	NA	NA	NA	NA	NA	NA	NA	NA
ambient	S17-3T37-6	17	2	refulgens	test	11.954	81.8848689	110.7679319	59.28374216	2.487347244	0.046470716	58.90176564	17.90851369	0.377210725	11.50052323
elevated	S17-3T37-6	17	2	refulgens	test	22.88415946	49.41675504	132.7304118	48.56578293	2.029541631	0.064822736	33.1969046	15.61004447	0.596536759	10.87947887
ambient	S17-4T17-1	17	2	refulgens	test	16.936	NA	NA	NA	NA	NA	NA	NA	NA	NA
elevated	S17-4T17-1	17	2	refulgens	test	17.64816406	NA	NA	NA	NA	NA	NA	NA	NA	NA
ambient	S17-5T20-4	17	2	refulgens	test	16.483	NA	NA	NA	NA	NA	NA	NA	NA	NA
elevated	S17-5T20-4	17	2	refulgens	test	31.50454598	NA	NA	NA	NA	NA	NA	NA	NA	NA
ambient	S17-6T14-7	17	3	refulgens	test	15.704	54.99345873	153.2055302	56.11968434	0.867852548	0.046725853	19.08350383	11.69198929	0.657377711	13.14249899
elevated	S17-6T14-7	17	3	refulgens	test	18.41099789	31.1182471	85.17681601	57.01923944	0.324243381	0.028094265	11.64410242	14.80058994	0.602183728	7.533169676
ambient	S17-7T1-1	17	1	refulgens	test	25.842	NA	NA	NA	NA	NA	NA	NA	NA	NA
elevated	S17-7T1-1	17	1	refulgens	test	23.37831829	NA	NA	NA	NA	NA	NA	NA	NA	NA
ambient	S17-8T17-4	17	2	refulgens	test	2.849	NA	NA	NA	NA	NA	NA	NA	NA	NA
elevated	S17-8T17-4	17	2	refulgens	test	25.5512095	NA	NA	NA	NA	NA	NA	NA	NA	NA
ambient	S18-10T11-7	18	1	refulgens	test	14.526	NA	NA	NA	NA	NA	NA	NA	NA	NA
elevated	S18-10T11-7	18	1	refulgens	test	19.7313936	NA	NA	NA	NA	NA	NA	NA	NA	NA
ambient	S18-1T16-10	18	3	refulgens	test	12.212	NA	NA	NA	NA	NA	NA	NA	NA	NA
elevated	S18-1T16-10	18	3	refulgens	test	17.08627378	NA	NA	NA	NA	NA	NA	NA	NA	NA
ambient	S18-1T42-8	18	1	refulgens	test	6.288	67.14585983	180.2067912	55.36133109	2.270002356	0.055088029	43.19243486	16.9519808	0.688337397	15.89577152
elevated	S18-1T42-8	18	1	refulgens	test	25.12149693	53.11958159	135.8780301	47.26119954	0.758545199	0.04453678	17.34930673	26.89068234	0.357947084	11.72105409
ambient	S18-2T12-6	18	1	refulgens	test	2.87	NA	NA	NA	NA	NA	NA	NA	NA	NA
elevated	S18-2T12-6	18	1	refulgens	test	NA	NA	NA	NA	NA	NA	NA	NA	NA	NA
ambient	S18-3T16-6	18	2	refulgens	test	14.701	NA	NA	NA	NA	NA	NA	NA	NA	NA
elevated	S18-3T16-6	18	2	refulgens	test	22.11619141	NA	NA	NA	NA	NA	NA	NA	NA	NA
ambient	S18-3T37-7	18	4	refulgens	control	13.544	NA	NA	NA	NA	NA	NA	NA	NA	NA
elevated	S18-3T37-7	18	4	refulgens	control	7.055824202	NA	NA	NA	NA	NA	NA	NA	NA	NA
ambient	S18-4T22-2	18	3	refulgens	test	24.891	72.41624382	175.1573558	55.11592039	3.773111126	0.055993105	73.63722122	31.77611458	0.31141944	14.84412837
elevated	S18-4T22-2	18	3	refulgens	test	29.71188262	40.6004507	117.8107577	51.32119715	1.505872443	0.039987633	39.60773838	18.66732435	0.410099866	10.18634397
ambient	S18-4T5-6	18	3	refulgens	test	14.317	NA	NA	NA	NA	NA	NA	NA	NA	NA
elevated	S18-4T5-6	18	3	refulgens	test	18.65553628	NA	NA	NA	NA	NA	NA	NA	NA	NA
ambient	S18-5T14-2	18	1	refulgens	test	25.067	NA	NA	NA	NA	NA	NA	NA	NA	NA
elevated	S18-5T14-2	18	1	refulgens	test	NA	NA	NA	NA	NA	NA	NA	NA	NA	NA
ambient	S18-6T10-4	18	2	refulgens	test	21.652	63.96842776	157.7889869	52.69626293	0.802737141	0.05388093	15.10548307	16.10587926	0.734960025	13.00920869
elevated	S18-6T10-4	18	2	refulgens	test	30.69236285	75.63674291	104.6460071	59.78746119	1.358076209	0.040272166	34.63132925	13.74427453	0.754190014	10.42990131
ambient	S18-7T4-10	18	2	refulgens	test	4.145	NA	NA	NA	NA	NA	NA	NA	NA	NA
elevated	S18-7T4-10	18	2	refulgens	test	NA	NA	NA	NA	NA	NA	NA	NA	NA	NA
ambient	S18-8T18-6	18	3	refulgens	test	23.763	NA	NA	NA	NA	NA	NA	NA	NA	NA
elevated	S18-8T18-6	18	3	refulgens	test	31.48733293	NA	NA	NA	NA	NA	NA	NA	NA	NA
ambient	S18-8T37-1	18	1	refulgens	test	19.437	NA	NA	NA	NA	NA	NA	NA	NA	NA
elevated	S18-8T37-1	18	1	refulgens	test	25.38859032	NA	NA	NA	NA	NA	NA	NA	NA	NA
ambient	S18-8T43-4	18	4	refulgens	control	12.131	NA	NA	NA	NA	NA	NA	NA	NA	NA
elevated	S18-8T43-4	18	4	refulgens	control	7.711438441	NA	NA	NA	NA	NA	NA	NA	NA	NA
ambient	S19-1T17-7	19	3	simulata	test	10.236	NA	NA	NA	NA	NA	NA	NA	NA	NA
elevated	S19-1T17-7	19	3	simulata	test	21.11491463	NA	NA	NA	NA	NA	NA	NA	NA	NA
ambient	S19-1T5-11	19	3	simulata	test	14.682	NA	NA	NA	NA	NA	NA	NA	NA	NA
elevated	S19-1T5-11	19	3	simulata	test	31.0674274	NA	NA	NA	NA	NA	NA	NA	NA	NA
ambient	S19-2T20-12	19	2	simulata	test	19.407	62.42804571	160.4318908	55.93922158	2.951694904	0.055809663	57.13235259	27.91487754	0.32139574	13.22988381
elevated	S19-2T20-12	19	2	simulata	test	20.20495112	52.83320043	78.63241158	60.61829094	1.245013771	0.034497489	38.06306508	13.43007581	0.464928076	7.871014928
ambient	S19-3T5-1	19	2	simulata	test	12.994	63.34795806	146.9113863	52.84636319	1.526262129	0.04089515	38.68086899	15.08355574	0.67642685	12.07345517
elevated	S19-3T5-1	19	2	simulata	test	15.71686849	37.39527822	67.88542677	65.89471282	0.219518216	0.028374889	7.787234312	10.27254848	0.69881615	5.508311415
ambient	S19-4T23-10	19	1	simulata	test	22.325	NA	NA	NA	NA	NA	NA	NA	NA	NA
elevated	S19-4T23-10	19	1	simulata	test	10.57278129	NA	NA	NA	NA	NA	NA	NA	NA	NA
ambient	S19-5T23-11	19	4	simulata	control	19.108	NA	NA	NA	NA	NA	NA	NA	NA	NA
elevated	S19-5T23-11	19	4	simulata	control	12.58065252	NA	NA	NA	NA	NA	NA	NA	NA	NA
ambient	S19-5T44-1	19	2	simulata	test	14.936	66.91854185	158.0868753	51.97333177	2.564351333	0.047268202	57.1536228	28.573092	0.457361123	13.44620806
elevated	S19-5T44-1	19	2	simulata	test	21.57336221	35.80228842	100.0277268	48.12121243	0.783952955	0.040682325	19.71703828	16.05169683	0.548314153	8.236937963
ambient	S19-6T10-11	19	1	simulata	test	21.226	NA	NA	NA	NA	NA	NA	NA	NA	NA
elevated	S19-6T10-11	19	1	simulata	test	27.05046033	NA	NA	NA	NA	NA	NA	NA	NA	NA
ambient	S19-6T17-11	19	4	simulata	control	20.409	NA	NA	NA	NA	NA	NA	NA	NA	NA
elevated	S19-6T17-11	19	4	simulata	control	19.53960117	NA	NA	NA	NA	NA	NA	NA	NA	NA
ambient	S19-7T1-2	19	3	simulata	test	16.142	NA	NA	NA	NA	NA	NA	NA	NA	NA
elevated	S19-7T1-2	19	3	simulata	test	24.79144117	NA	NA	NA	NA	NA	NA	NA	NA	NA
ambient	S19-7T37-9	19	2	simulata	test	15.145	60.25814088	134.9386423	54.98128422	1.121866589	0.043933674	26.27415594	22.35306712	0.452536438	11.30679048
elevated	S19-7T37-9	19	2	simulata	test	25.99446823	39.94277126	100.4401307	48.29314897	1.083972285	0.04409928	25.0685161	18.23379213	0.685738096	8.248999001
ambient	S19-8T10-12	19	3	simulata	test	10.99	NA	NA	NA	NA	NA	NA	NA	NA	NA
elevated	S19-8T10-12	19	3	simulata	test	32.74166275	NA	NA	NA	NA	NA	NA	NA	NA	NA
ambient	S19-8T22-7	19	3	simulata	test	6.1	NA	NA	NA	NA	NA	NA	NA	NA	NA
elevated	S19-8T22-7	19	3	simulata	test	26.70524862	NA	NA	NA	NA	NA	NA	NA	NA	NA
ambient	S2-10T17-9	2	2	acuta	test	16.76	NA	NA	NA	NA	NA	NA	NA	NA	NA
elevated	S2-10T17-9	2	2	acuta	test	15.74521671	NA	NA	NA	NA	NA	NA	NA	NA	NA
ambient	S21-1(R1)T40-9	21	3	arida	test	17.177	NA	NA	NA	NA	NA	NA	NA	NA	NA
elevated	S21-1(R1)T40-9	21	3	arida	test	16.892922	NA	NA	NA	NA	NA	NA	NA	NA	NA
ambient	S21-1T19-2	21	1	arida	test	16.096	68.65713348	168.8643845	59.41982858	3.370281052	0.053538208	67.72857964	24.59136134	0.522128055	14.74318982
elevated	S21-1T19-2	21	1	arida	test	10.76202928	63.92498446	92.72449458	61.99766601	0.324494474	0.038347826	8.52970387	12.36756833	0.702501597	9.085785131
ambient	S21-2T17-12	21	2	arida	test	18.089	NA	NA	NA	NA	NA	NA	NA	NA	NA
elevated	S21-2T17-12	21	2	arida	test	25.10210552	NA	NA	NA	NA	NA	NA	NA	NA	NA
ambient	S21-3T27-10	21	1	arida	test	13.635	NA	NA	NA	NA	NA	NA	NA	NA	NA
elevated	S21-3T27-10	21	1	arida	test	27.73333636	NA	NA	NA	NA	NA	NA	NA	NA	NA
ambient	S21-4T5-8	21	2	arida	test	26.186	NA	NA	NA	NA	NA	NA	NA	NA	NA
elevated	S21-4T5-8	21	2	arida	test	23.97724979	NA	NA	NA	NA	NA	NA	NA	NA	NA
ambient	S21-5T11-3	21	4	arida	control	21.334	NA	NA	NA	NA	NA	NA	NA	NA	NA
elevated	S21-5T11-3	21	4	arida	control	12.77445181	NA	NA	NA	NA	NA	NA	NA	NA	NA
ambient	S21-5T21-5	21	2	arida	test	15.784	NA	NA	NA	NA	NA	NA	NA	NA	NA
elevated	S21-5T21-5	21	2	arida	test	29.61422311	55.30356199	147.8339407	59.16647868	2.837781767	0.052052014	59.14142402	26.52237622	0.292231761	13.30443658
ambient	S21-5T34-4	21	3	arida	test	11.484	59.86971468	149.8899141	56.62761271	0.967149977	0.048563047	20.14875223	15.07201601	0.829078668	13.11621156
elevated	S21-5T34-4	21	3	arida	test	27.01112337	48.61458384	137.0032195	50.55832902	1.859677633	0.057961734	34.0338368	22.57942879	0.323106026	11.60802563
ambient	S21-6(R2)T44-12	21	3	arida	test	8.754	NA	NA	NA	NA	NA	NA	NA	NA	NA
elevated	S21-6(R2)T44-12	21	3	arida	test	10.32123527	NA	NA	NA	NA	NA	NA	NA	NA	NA
ambient	S21-6T11-1	21	2	arida	test	25.9	NA	NA	NA	NA	NA	NA	NA	NA	NA
elevated	S21-6T11-1	21	2	arida	test	16.56440004	NA	NA	NA	NA	NA	NA	NA	NA	NA
ambient	S21-7T3-10	21	1	arida	test	18.698	NA	NA	NA	NA	NA	NA	NA	NA	NA
elevated	S21-7T3-10	21	1	arida	test	14.63534345	NA	NA	NA	NA	NA	NA	NA	NA	NA
ambient	S21-8T5-4	21	1	arida	test	16.439	NA	NA	NA	NA	NA	NA	NA	NA	NA
elevated	S21-8T5-4	21	1	arida	test	11.09656702	NA	NA	NA	NA	NA	NA	NA	NA	NA
ambient	S21-9T25-10	21	3	arida	test	18.82	NA	NA	NA	NA	NA	NA	NA	NA	NA
elevated	S21-9T25-10	21	3	arida	test	8.374398096	NA	NA	NA	NA	NA	NA	NA	NA	NA
ambient	S21-9T43-8	21	4	arida	control	16.526	NA	NA	NA	NA	NA	NA	NA	NA	NA
elevated	S21-9T43-8	21	4	arida	control	19.64767575	NA	NA	NA	NA	NA	NA	NA	NA	NA
ambient	S2-1T10-5	2	1	acuta	test	21.764	NA	NA	NA	NA	NA	NA	NA	NA	NA
elevated	S2-1T10-5	2	1	acuta	test	23.93375488	NA	NA	NA	NA	NA	NA	NA	NA	NA
ambient	S22-10T23-9	22	2	arida	test	20.4	NA	NA	NA	NA	NA	NA	NA	NA	NA
elevated	S22-10T23-9	22	2	arida	test	17.12017317	NA	NA	NA	NA	NA	NA	NA	NA	NA
ambient	S22-1T40-1	22	3	arida	test	14.396	NA	NA	NA	NA	NA	NA	NA	NA	NA
elevated	S22-1T40-1	22	3	arida	test	NA	NA	NA	NA	NA	NA	NA	NA	NA	NA
ambient	S22-2T13-9	22	2	arida	test	12.908	NA	NA	NA	NA	NA	NA	NA	NA	NA
elevated	S22-2T13-9	22	2	arida	test	19.0403602	NA	NA	NA	NA	NA	NA	NA	NA	NA
ambient	S22-3T16-3	22	1	arida	test	17.548	55.93455699	127.961009	51.63245025	2.302361555	0.055057747	46.67164305	20.08789861	0.103239239	11.13221793
elevated	S22-3T16-3	22	1	arida	test	14.38480541	44.78254841	128.4353617	49.00072545	0.225519562	0.045461347	4.980803889	18.43337131	0.672605664	10.48625768
ambient	S22-3T43-10	22	1	arida	test	22.142	103.1925169	170.5511882	51.65498249	1.511577337	0.058287393	26.84428764	23.24461826	0.494867849	13.62477297
elevated	S22-3T43-10	22	1	arida	test	24.63832432	57.07669969	130.8282845	51.30074742	1.76581621	0.052835746	35.21648166	30.18224254	0.135389472	10.65634937
ambient	S22-4T15-2	22	3	arida	test	8.165	NA	NA	NA	NA	NA	NA	NA	NA	NA
elevated	S22-4T15-2	22	3	arida	test	NA	NA	NA	NA	NA	NA	NA	NA	NA	NA
ambient	S22-5T12-3	22	4	arida	control	2.541	NA	NA	NA	NA	NA	NA	NA	NA	NA
elevated	S22-5T12-3	22	4	arida	control	NA	NA	NA	NA	NA	NA	NA	NA	NA	NA
ambient	S22-6T9-4	22	2	arida	test	15.486	NA	NA	NA	NA	NA	NA	NA	NA	NA
elevated	S22-6T9-4	22	2	arida	test	4.111757964	NA	NA	NA	NA	NA	NA	NA	NA	NA
ambient	S22-7T13-12	22	1	arida	test	19.153	NA	NA	NA	NA	NA	NA	NA	NA	NA
elevated	S22-7T13-12	22	1	arida	test	16.19374134	NA	NA	NA	NA	NA	NA	NA	NA	NA
ambient	S22-8T45-12	22	4	arida	control	23.376	NA	NA	NA	NA	NA	NA	NA	NA	NA
elevated	S22-8T45-12	22	4	arida	control	14.98229747	NA	NA	NA	NA	NA	NA	NA	NA	NA
ambient	S22-8T5-9	22	1	arida	test	4.03	NA	NA	NA	NA	NA	NA	NA	NA	NA
elevated	S22-8T5-9	22	1	arida	test	NA	NA	NA	NA	NA	NA	NA	NA	NA	NA
ambient	S22-9T1-9	22	2	arida	test	20.27	74.64327428	167.9183179	55.3829705	1.16069785	0.052557139	22.58130743	11.30371168	0.803413772	13.63515455
elevated	S22-9T1-9	22	2	arida	test	24.50794752	42.31991433	115.4068082	47.35350087	1.013219895	0.046780142	22.52203289	21.20276838	0.206195627	9.501893984
ambient	S2-2T9-8	2	1	acuta	test	18.893	54.26085055	133.1336892	55.60462615	2.024139373	0.04652292	46.46108576	21.4621734	0.348295447	11.65728209
elevated	S2-2T9-8	2	1	acuta	test	26.73783464	50.50724602	132.4544062	58.16259385	3.636844911	0.060791713	66.22222912	25.11308964	0.368509729	11.92913071
ambient	S23-10T11-6	23	2	arida	test	9.621	NA	NA	NA	NA	NA	NA	NA	NA	NA
elevated	S23-10T11-6	23	2	arida	test	22.44504557	NA	NA	NA	NA	NA	NA	NA	NA	NA
ambient	S23-1T8-8	23	4	arida	control	23.804	NA	NA	NA	NA	NA	NA	NA	NA	NA
elevated	S23-1T8-8	23	4	arida	control	16.77094844	NA	NA	NA	NA	NA	NA	NA	NA	NA
ambient	S23-2T7-7	23	1	arida	test	20.155	NA	NA	NA	NA	NA	NA	NA	NA	NA
elevated	S23-2T7-7	23	1	arida	test	14.42947911	NA	NA	NA	NA	NA	NA	NA	NA	NA
ambient	S23-3T8-6	23	2	arida	test	22.128	NA	NA	NA	NA	NA	NA	NA	NA	NA
elevated	S23-3T8-6	23	2	arida	test	NA	NA	NA	NA	NA	NA	NA	NA	NA	NA
ambient	S23-5T39-12	23	3	arida	test	31.226	58.92113713	139.9732334	46.21775605	0.811997594	0.04939445	16.75249284	20.48453005	0.538051109	11.18241476
elevated	S23-5T39-12	23	3	arida	test	12.06139549	50.38080005	133.1794907	46.4785588	1.152931409	0.051236386	23.13241809	23.83876594	0.448916954	10.79398538
ambient	S23-5T9-1	23	2	arida	test	11.114	70.38906422	181.9056269	53.8575905	1.710468505	0.05533928	32.34259913	25.09290846	0.365847471	14.92688409
elevated	S23-5T9-1	23	2	arida	test	16.85892216	31.62634301	56.29002979	59.92378391	0.263996155	0.028244308	9.545984878	11.5022032	0.093192435	NA
ambient	S23-6T26-9	23	1	arida	test	21.065	NA	NA	NA	NA	NA	NA	NA	NA	NA
elevated	S23-6T26-9	23	1	arida	test	30.65846791	50.30892616	134.1028284	54.48439151	2.56512375	0.041253898	65.35851837	22.53974091	0.60180479	11.81439074
ambient	S23-7T1-8	23	3	arida	test	11.596	NA	NA	NA	NA	NA	NA	NA	NA	NA
elevated	S23-7T1-8	23	3	arida	test	17.45335735	NA	NA	NA	NA	NA	NA	NA	NA	NA
ambient	S23-9T8-5	23	3	arida	test	11.584	NA	NA	NA	NA	NA	NA	NA	NA	NA
elevated	S23-9T8-5	23	3	arida	test	15.45158893	NA	NA	NA	NA	NA	NA	NA	NA	NA
ambient	S24-10T2-1	24	4	arida	control	21.251	NA	NA	NA	NA	NA	NA	NA	NA	NA
elevated	S24-10T2-1	24	4	arida	control	9.254054781	NA	NA	NA	NA	NA	NA	NA	NA	NA
ambient	S24-10T45-11	24	2	arida	test	23.696	NA	NA	NA	NA	NA	NA	NA	NA	NA
elevated	S24-10T45-11	24	2	arida	test	21.55565951	NA	NA	NA	NA	NA	NA	NA	NA	NA
ambient	S24-1T7-8	24	2	arida	test	14.139	NA	NA	NA	NA	NA	NA	NA	NA	NA
elevated	S24-1T7-8	24	2	arida	test	23.94692718	NA	NA	NA	NA	NA	NA	NA	NA	NA
ambient	S24-2T20-7	24	3	arida	test	23.241	62.28570261	159.8970061	54.96027628	4.015312445	0.061629538	77.34602433	25.25520088	0.01	14.01708764
elevated	S24-2T20-7	24	3	arida	test	6.357082576	46.74801646	134.2120788	49.34542082	1.616646018	0.047554741	35.45808828	21.21797334	0.478350294	11.4385074
ambient	S24-2T41-9	24	3	arida	test	5.063	63.24425547	151.5752639	49.47870744	2.454542281	0.0518607	51.56100817	29.60160927	0.011189796	13.0416596
elevated	S24-2T41-9	24	3	arida	test	29.59346896	54.10733905	138.7331936	50.10021634	2.391710353	0.047463482	53.1271282	27.17117509	0.437342363	11.7244976
ambient	S24-3T1-5	24	2	arida	test	19.49	NA	NA	NA	NA	NA	NA	NA	NA	NA
elevated	S24-3T1-5	24	2	arida	test	26.45301811	NA	NA	NA	NA	NA	NA	NA	NA	NA
ambient	S24-4T26-5	24	2	arida	test	18.1	NA	NA	NA	NA	NA	NA	NA	NA	NA
elevated	S24-4T26-5	24	2	arida	test	10.5723066	NA	NA	NA	NA	NA	NA	NA	NA	NA
ambient	S24-5T27-1	24	2	arida	test	22.621	NA	NA	NA	NA	NA	NA	NA	NA	NA
elevated	S24-5T27-1	24	2	arida	test	16.80513644	NA	NA	NA	NA	NA	NA	NA	NA	NA
ambient	S24-6T13-11	24	3	arida	test	20.453	NA	NA	NA	NA	NA	NA	NA	NA	NA
elevated	S24-6T13-11	24	3	arida	test	11.7911153	NA	NA	NA	NA	NA	NA	NA	NA	NA
ambient	S24-7T28-6	24	2	arida	test	23.804	NA	NA	NA	NA	NA	NA	NA	NA	NA
elevated	S24-7T28-6	24	2	arida	test	28.99954025	NA	NA	NA	NA	NA	NA	NA	NA	NA
ambient	S24-8T19-3	24	4	arida	control	11.349	NA	NA	NA	NA	NA	NA	NA	NA	NA
elevated	S24-8T19-3	24	4	arida	control	NA	NA	NA	NA	NA	NA	NA	NA	NA	NA
ambient	S24-8T39-11	24	1	arida	test	11.031	NA	NA	NA	NA	NA	NA	NA	NA	NA
elevated	S24-8T39-11	24	1	arida	test	22.85471408	58.18522664	149.399204	42.85984866	1.4780426	0.045480524	33.57918414	29.63359598	0.366467065	12.14422896
ambient	S24-8T44-5	24	2	arida	test	17.92	NA	NA	NA	NA	NA	NA	NA	NA	NA
elevated	S24-8T44-5	24	2	arida	test	26.34412434	NA	NA	NA	NA	NA	NA	NA	NA	NA
ambient	S24-9T5-5	24	2	arida	test	5.368	NA	NA	NA	NA	NA	NA	NA	NA	NA
elevated	S24-9T5-5	24	2	arida	test	22.13503467	NA	NA	NA	NA	NA	NA	NA	NA	NA
ambient	S25-10T4-4	25	1	arida	test	17.951	NA	NA	NA	NA	NA	NA	NA	NA	NA
elevated	S25-10T4-4	25	1	arida	test	6.980185578	NA	NA	NA	NA	NA	NA	NA	NA	NA
ambient	S25-2T39-10	25	3	arida	test	16.672	NA	NA	NA	NA	NA	NA	NA	NA	NA
elevated	S25-2T39-10	25	3	arida	test	9.603726123	NA	NA	NA	NA	NA	NA	NA	NA	NA
ambient	S25-3T18-8	25	1	arida	test	16.108	NA	NA	NA	NA	NA	NA	NA	NA	NA
elevated	S25-3T18-8	25	1	arida	test	29.08910826	53.09782391	121.8197291	48.91908516	0.755693304	0.051487451	15.02815152	25.34143319	0.222142642	9.789037483
ambient	S25-4T12-7	25	1	arida	test	15.422	52.46632994	147.0550944	65.89694884	3.231529253	0.050427762	71.62610346	20.09609022	0.385649313	13.6981359
elevated	S25-4T12-7	25	1	arida	test	NA	NA	NA	NA	NA	NA	NA	NA	NA	NA
ambient	S25-4T4-3	25	2	arida	test	12.413	NA	NA	NA	NA	NA	NA	NA	NA	NA
elevated	S25-4T4-3	25	2	arida	test	8.083415967	45.99403881	84.1048015	63.80734773	0.226140638	0.043664736	5.28356428	11.31713109	0.01	8.26267118
ambient	S25-5T22-10	25	3	arida	test	14.476	NA	NA	NA	NA	NA	NA	NA	NA	NA
elevated	S25-5T22-10	25	3	arida	test	30.29568297	NA	NA	NA	NA	NA	NA	NA	NA	NA
ambient	S25-6T41-1	25	2	arida	test	21.114	NA	NA	NA	NA	NA	NA	NA	NA	NA
elevated	S25-6T41-1	25	2	arida	test	7.964898136	NA	NA	NA	NA	NA	NA	NA	NA	NA
ambient	S25-7T25-9	25	3	arida	test	9.969	NA	NA	NA	NA	NA	NA	NA	NA	NA
elevated	S25-7T25-9	25	3	arida	test	16.23529218	NA	NA	NA	NA	NA	NA	NA	NA	NA
ambient	S25-8T1-6	25	4	arida	control	22.675	NA	NA	NA	NA	NA	NA	NA	NA	NA
elevated	S25-8T1-6	25	4	arida	control	16.75518947	NA	NA	NA	NA	NA	NA	NA	NA	NA
ambient	S25-8T19-4	25	2	arida	test	21.073	NA	NA	NA	NA	NA	NA	NA	NA	NA
elevated	S25-8T19-4	25	2	arida	test	23.48392668	NA	NA	NA	NA	NA	NA	NA	NA	NA
ambient	S25-9T41-11	25	1	arida	test	13.93	54.15530897	165.3348106	51.15959163	1.602001069	0.05182046	32.23343031	21.83684859	0.461093251	13.97979734
elevated	S25-9T41-11	25	1	arida	test	14.79474489	28.89502222	81.08205281	49.34041802	0.253634381	0.034118286	7.506253124	12.46683556	0.531806056	6.689454422
ambient	S2-5T13-10	2	2	acuta	test	14.029	47.96626508	140.6765119	58.90244974	2.95930888	0.046695589	68.93228119	20.89834999	0.468385046	12.79373016
elevated	S2-5T13-10	2	2	acuta	test	23.98904699	39.14933969	105.722361	50.90328613	0.740704604	0.046427058	16.55964083	20.06270228	0.01	8.933169578
ambient	S26-10T23-1	26	1	arida	test	18.62	NA	NA	NA	NA	NA	NA	NA	NA	NA
elevated	S26-10T23-1	26	1	arida	test	12.19198541	NA	NA	NA	NA	NA	NA	NA	NA	NA
ambient	S26-1T39-9	26	1	arida	test	24.893	85.26702866	177.0874854	44.35138245	1.620226809	0.057208581	29.12177033	35.91716551	0.401782942	13.41653609
elevated	S26-1T39-9	26	1	arida	test	23.33811421	58.11186189	122.7443204	25.35442486	0.292924793	0.054206675	5.443149707	23.87366863	0.41456785	9.221277734
ambient	S26-2T22-4	26	3	arida	test	15.038	74.92092315	177.7137767	59.86422896	4.258239294	0.052405308	90.12254771	27.34822508	0.408303034	15.9109227
elevated	S26-2T22-4	26	3	arida	test	30.29289211	41.27030173	117.8675326	50.54002972	1.264039254	0.048378158	27.81883437	20.60527637	0.01	9.929233706
ambient	S26-2T22-9	26	4	arida	control	21.277	NA	NA	NA	NA	NA	NA	NA	NA	NA
elevated	S26-2T22-9	26	4	arida	control	13.41488427	NA	NA	NA	NA	NA	NA	NA	NA	NA
ambient	S26-3T27-5	26	1	arida	test	14.738	NA	NA	NA	NA	NA	NA	NA	NA	NA
elevated	S26-3T27-5	26	1	arida	test	30.12003046	NA	NA	NA	NA	NA	NA	NA	NA	NA
ambient	S26-4T14-10	26	2	arida	test	13.125	74.18783274	180.7916174	59.9712226	2.757554217	0.059905335	49.90379485	20.06953781	0.471929623	15.30109392
elevated	S26-4T14-10	26	2	arida	test	16.21426677	25.08363544	72.96818336	59.15793454	0.276608833	0.035842799	7.792869709	10.51418509	0.63747074	11.49926158
ambient	S26-4T45-10	26	2	arida	test	16.379	NA	NA	NA	NA	NA	NA	NA	NA	NA
elevated	S26-4T45-10	26	2	arida	test	29.33755833	NA	NA	NA	NA	NA	NA	NA	NA	NA
ambient	S26-5T19-9	26	2	arida	test	19.271	NA	NA	NA	NA	NA	NA	NA	NA	NA
elevated	S26-5T19-9	26	2	arida	test	NA	NA	NA	NA	NA	NA	NA	NA	NA	NA
ambient	S26-5T43-9	26	4	arida	control	26.408	NA	NA	NA	NA	NA	NA	NA	NA	NA
elevated	S26-5T43-9	26	4	arida	control	19.09790366	NA	NA	NA	NA	NA	NA	NA	NA	NA
ambient	S26-6T6-9	26	1	arida	test	13.918	NA	NA	NA	NA	NA	NA	NA	NA	NA
elevated	S26-6T6-9	26	1	arida	test	19.08851032	NA	NA	NA	NA	NA	NA	NA	NA	NA
ambient	S26-7T3-6	26	3	arida	test	20.181	NA	NA	NA	NA	NA	NA	NA	NA	NA
elevated	S26-7T3-6	26	3	arida	test	18.8284611	NA	NA	NA	NA	NA	NA	NA	NA	NA
ambient	S26-9T20-3	26	1	arida	test	12.653	NA	NA	NA	NA	NA	NA	NA	NA	NA
elevated	S26-9T20-3	26	1	arida	test	10.0313424	NA	NA	NA	NA	NA	NA	NA	NA	NA
ambient	S2-6T9-12	2	4	acuta	control	21.537	NA	NA	NA	NA	NA	NA	NA	NA	NA
elevated	S2-6T9-12	2	4	acuta	control	19.14752978	NA	NA	NA	NA	NA	NA	NA	NA	NA
ambient	S27-1T22-8	27	2	arida	test	16.963	NA	NA	NA	NA	NA	NA	NA	NA	NA
elevated	S27-1T22-8	27	2	arida	test	25.74951798	NA	NA	NA	NA	NA	NA	NA	NA	NA
ambient	S27-1T45-2	27	2	arida	test	24.416	NA	NA	NA	NA	NA	NA	NA	NA	NA
elevated	S27-1T45-2	27	2	arida	test	29.93626214	NA	NA	NA	NA	NA	NA	NA	NA	NA
ambient	S27-2T11-8	27	1	arida	test	16.092	NA	NA	NA	NA	NA	NA	NA	NA	NA
elevated	S27-2T11-8	27	1	arida	test	16.97887621	NA	NA	NA	NA	NA	NA	NA	NA	NA
ambient	S27-2T44-6	27	4	arida	control	34.354	NA	NA	NA	NA	NA	NA	NA	NA	NA
elevated	S27-2T44-6	27	4	arida	control	16.71545564	NA	NA	NA	NA	NA	NA	NA	NA	NA
ambient	S27-3T3-1	27	1	arida	test	14	NA	NA	NA	NA	NA	NA	NA	NA	NA
elevated	S27-3T3-1	27	1	arida	test	23.18919561	NA	NA	NA	NA	NA	NA	NA	NA	NA
ambient	S27-4T1-10	27	3	arida	test	18.671	64.43403428	170.2827491	49.7501775	1.904841513	0.054600561	36.86174557	29.77980603	0.171603692	14.22118138
elevated	S27-4T1-10	27	3	arida	test	27.01051624	NA	NA	NA	NA	NA	NA	NA	NA	NA
ambient	S27-4T38-6	27	4	arida	control	22.054	NA	NA	NA	NA	NA	NA	NA	NA	NA
elevated	S27-4T38-6	27	4	arida	control	15.30228791	NA	NA	NA	NA	NA	NA	NA	NA	NA
ambient	S27-5T4-6	27	1	arida	test	5.326	55.69307327	152.410135	68.0034565	1.42461563	0.048763098	29.85336794	9.927490236	0.869590715	12.8515614
elevated	S27-5T4-6	27	1	arida	test	14.11556047	33.77247678	60.56070241	73.84784154	-0.025539066	0.015839994	-1.610672496	5.871310792	0.764717985	5.058328688
ambient	S27-6T24-3	27	1	arida	test	11.616	NA	NA	NA	NA	NA	NA	NA	NA	NA
elevated	S27-6T24-3	27	1	arida	test	24.62208921	44.0207155	110.1336759	54.46948229	1.911965102	0.04439855	46.76119999	23.95727773	0.01	9.396494247
ambient	S27-7T24-9	27	3	arida	test	17.906	NA	NA	NA	NA	NA	NA	NA	NA	NA
elevated	S27-7T24-9	27	3	arida	test	23.85622178	NA	NA	NA	NA	NA	NA	NA	NA	NA
ambient	S27-8T14-3	27	1	arida	test	NA	NA	NA	NA	NA	NA	NA	NA	NA	NA
elevated	S27-8T14-3	27	1	arida	test	NA	NA	NA	NA	NA	NA	NA	NA	NA	NA
ambient	S27-9T14-4	27	3	arida	test	16.325	NA	NA	NA	NA	NA	NA	NA	NA	NA
elevated	S27-9T14-4	27	3	arida	test	27.41502788	NA	NA	NA	NA	NA	NA	NA	NA	NA
ambient	S2-7T17-2	2	1	acuta	test	20.692	62.67471461	153.1378007	53.22763942	1.8069981	0.050186487	38.01415304	25.92940876	0.25533632	13.01016275
elevated	S2-7T17-2	2	1	acuta	test	29.66436007	45.44332291	126.3443114	45.09123461	0.980619526	0.047911671	21.14941903	23.09249415	0.248435985	10.55874936
ambient	S2-8T10-8	2	3	acuta	test	20.828	NA	NA	NA	NA	NA	NA	NA	NA	NA
elevated	S2-8T10-8	2	3	acuta	test	9.38209837	NA	NA	NA	NA	NA	NA	NA	NA	NA
ambient	S29-1T7-2	29	3	simulata	test	18.583	67.95632219	176.7792621	59.79348004	1.267321858	0.045700713	28.01288554	11.87111929	0.914917756	14.58406611
elevated	S29-1T7-2	29	3	simulata	test	31.93564025	53.43541499	155.5418162	44.93403011	1.441582839	0.061639645	24.42018193	26.24153003	0.240205453	12.88748668
ambient	S29-2T19-6	29	2	simulata	test	22.363	NA	NA	NA	NA	NA	NA	NA	NA	NA
elevated	S29-2T19-6	29	2	simulata	test	19.55282146	NA	NA	NA	NA	NA	NA	NA	NA	NA
ambient	S29-2T6-2	29	1	simulata	test	NA	NA	NA	NA	NA	NA	NA	NA	NA	NA
elevated	S29-2T6-2	29	1	simulata	test	NA	NA	NA	NA	NA	NA	NA	NA	NA	NA
ambient	S29-3T18-3	29	2	simulata	test	15.804	NA	NA	NA	NA	NA	NA	NA	NA	NA
elevated	S29-3T18-3	29	2	simulata	test	25.88839742	NA	NA	NA	NA	NA	NA	NA	NA	NA
ambient	S29-3T30-2	29	2	simulata	test	19.268	NA	NA	NA	NA	NA	NA	NA	NA	NA
elevated	S29-3T30-2	29	2	simulata	test	27.74295698	NA	NA	NA	NA	NA	NA	NA	NA	NA
ambient	S29-5T18-10	29	2	simulata	test	10.029	NA	NA	NA	NA	NA	NA	NA	NA	NA
elevated	S29-5T18-10	29	2	simulata	test	NA	NA	NA	NA	NA	NA	NA	NA	NA	NA
ambient	S29-5T22-12	29	4	simulata	control	25.108	NA	NA	NA	NA	NA	NA	NA	NA	NA
elevated	S29-5T22-12	29	4	simulata	control	20.91328209	NA	NA	NA	NA	NA	NA	NA	NA	NA
ambient	S29-5T40-3	29	1	simulata	test	4.968	NA	NA	NA	NA	NA	NA	NA	NA	NA
elevated	S29-5T40-3	29	1	simulata	test	25.15436939	NA	NA	NA	NA	NA	NA	NA	NA	NA
ambient	S29-6T28-1	29	3	simulata	test	23.439	NA	NA	NA	NA	NA	NA	NA	NA	NA
elevated	S29-6T28-1	29	3	simulata	test	7.174054465	NA	NA	NA	NA	NA	NA	NA	NA	NA
ambient	S29-7T8-4	29	3	simulata	test	27.056	47.38412261	129.276918	54.7502336	0.965387698	0.04389056	22.46313912	11.481581	0.768320515	11.08570966
elevated	S29-7T8-4	29	3	simulata	test	28.10396056	46.93198625	123.1849862	55.6972639	2.626286406	0.061353998	47.46278599	23.7860623	0.123390994	10.46497654
ambient	S29-8T18-11	29	3	simulata	test	9.72	NA	NA	NA	NA	NA	NA	NA	NA	NA
elevated	S29-8T18-11	29	3	simulata	test	24.65891612	NA	NA	NA	NA	NA	NA	NA	NA	NA
ambient	S29-8T18-12	29	4	simulata	control	10.842	NA	NA	NA	NA	NA	NA	NA	NA	NA
elevated	S29-8T18-12	29	4	simulata	control	9.196003691	NA	NA	NA	NA	NA	NA	NA	NA	NA
ambient	S29-9T2-11	29	1	simulata	test	14.414	92.85242147	178.9159996	46.40220286	1.047438981	0.041491173	25.58418684	19.6830767	0.760857537	13.13498113
elevated	S29-9T2-11	29	1	simulata	test	24.91065013	51.2915685	123.3420708	49.28689784	1.489811845	0.052311649	29.57573281	23.6141976	0.428399538	9.952225442
ambient	S2-9T19-7	2	3	acuta	test	14.742	NA	NA	NA	NA	NA	NA	NA	NA	NA
elevated	S2-9T19-7	2	3	acuta	test	NA	NA	NA	NA	NA	NA	NA	NA	NA	NA
ambient	S30-10T3-7	30	2	simulata	test	14.644	NA	NA	NA	NA	NA	NA	NA	NA	NA
elevated	S30-10T3-7	30	2	simulata	test	18.87211774	NA	NA	NA	NA	NA	NA	NA	NA	NA
ambient	S30-1T9-11	30	2	simulata	test	19.378	NA	NA	NA	NA	NA	NA	NA	NA	NA
elevated	S30-1T9-11	30	2	simulata	test	NA	NA	NA	NA	NA	NA	NA	NA	NA	NA
ambient	S30-2T11-11	30	1	simulata	test	23.269	NA	NA	NA	NA	NA	NA	NA	NA	NA
elevated	S30-2T11-11	30	1	simulata	test	NA	NA	NA	NA	NA	NA	NA	NA	NA	NA
ambient	S30-3T26-2	30	3	simulata	test	20.507	89.05413203	119.9160092	56.63214864	1.636310515	0.03776595	44.39930791	16.25275294	0.779067266	11.52830195
elevated	S30-3T26-2	30	3	simulata	test	NA	NA	NA	NA	NA	NA	NA	NA	NA	NA
ambient	S30-3T40-2	30	1	simulata	test	12.9	NA	NA	NA	NA	NA	NA	NA	NA	NA
elevated	S30-3T40-2	30	1	simulata	test	28.94433424	45.24638869	120.516648	56.04717439	2.39501714	0.052899475	49.41661757	21.77955117	0.259589612	10.66867169
ambient	S30-4T23-4	30	1	simulata	test	19.672	NA	NA	NA	NA	NA	NA	NA	NA	NA
elevated	S30-4T23-4	30	1	simulata	test	25.6341443	NA	NA	NA	NA	NA	NA	NA	NA	NA
ambient	S30-5T27-4	30	3	simulata	test	9.598	54.56233922	139.821621	63.68377066	3.727591846	0.049769113	81.23395307	19.8460452	0.634186769	12.79696075
elevated	S30-5T27-4	30	3	simulata	test	22.14708008	45.43675045	91.06196594	49.74297152	0.605522628	0.036925237	16.63978459	14.92922578	0.652106636	7.258594933
ambient	S30-5T28-4	30	4	simulata	control	12.883	NA	NA	NA	NA	NA	NA	NA	NA	NA
elevated	S30-5T28-4	30	4	simulata	control	12.98276148	NA	NA	NA	NA	NA	NA	NA	NA	NA
ambient	S30-6T14-8	30	3	simulata	test	19.185	NA	NA	NA	NA	NA	NA	NA	NA	NA
elevated	S30-6T14-8	30	3	simulata	test	16.4788096	NA	NA	NA	NA	NA	NA	NA	NA	NA
ambient	S30-7T2-8	30	2	simulata	test	15.664	41.62159801	118.5076997	55.04930916	1.756776626	0.047539798	39.47074328	17.34699563	0.395566803	10.56762739
elevated	S30-7T2-8	30	2	simulata	test	22.9336658	NA	NA	NA	NA	NA	NA	NA	NA	NA
ambient	S30-9T24-2	30	3	simulata	test	14.008	NA	NA	NA	NA	NA	NA	NA	NA	NA
elevated	S30-9T24-2	30	3	simulata	test	15.33620266	84.03654228	118.583671	61.83698047	1.788489362	0.047233255	40.42137809	20.94328313	0.276947305	11.92933431
ambient	S31-10T28-8	31	3	simulata	test	22.579	NA	NA	NA	NA	NA	NA	NA	NA	NA
elevated	S31-10T28-8	31	3	simulata	test	8.984442152	NA	NA	NA	NA	NA	NA	NA	NA	NA
ambient	S31-10T45-6	31	3	simulata	test	13.87	NA	NA	NA	NA	NA	NA	NA	NA	NA
elevated	S31-10T45-6	31	3	simulata	test	20.77578294	NA	NA	NA	NA	NA	NA	NA	NA	NA
ambient	S31-1T18-1	31	2	simulata	test	20.922	NA	NA	NA	NA	NA	NA	NA	NA	NA
elevated	S31-1T18-1	31	2	simulata	test	14.41834282	NA	NA	NA	NA	NA	NA	NA	NA	NA
ambient	S31-1T39-2	31	3	simulata	test	11.389	NA	NA	NA	NA	NA	NA	NA	NA	NA
elevated	S31-1T39-2	31	3	simulata	test	18.529618	NA	NA	NA	NA	NA	NA	NA	NA	NA
ambient	S31-3T4-2	31	2	simulata	test	20.244	58.35651811	141.0087676	51.24730526	1.455101707	0.048829108	30.9155211	21.38361593	0.487268146	11.95320363
elevated	S31-3T4-2	31	2	simulata	test	18.75644261	NA	NA	NA	NA	NA	NA	NA	NA	NA
ambient	S31-4T11-2	31	3	simulata	test	13.161	NA	NA	NA	NA	NA	NA	NA	NA	NA
elevated	S31-4T11-2	31	3	simulata	test	11.14946881	NA	NA	NA	NA	NA	NA	NA	NA	NA
ambient	S31-4T15-3	31	2	simulata	test	24.497	NA	NA	NA	NA	NA	NA	NA	NA	NA
elevated	S31-4T15-3	31	2	simulata	test	18.16647445	NA	NA	NA	NA	NA	NA	NA	NA	NA
ambient	S31-4T20-6	31	1	simulata	test	20.236	69.68909789	192.0680835	47.55930537	2.05314384	0.063062264	34.10732147	31.89573641	0.308049705	15.87076249
elevated	S31-4T20-6	31	1	simulata	test	11.3940893	34.1169384	65.54430279	86.53716262	0.294247533	0.027401258	10.86094016	7.822058148	0.708223187	5.337209745
ambient	S31-4T4-12	31	4	simulata	control	24.615	NA	NA	NA	NA	NA	NA	NA	NA	NA
elevated	S31-4T4-12	31	4	simulata	control	8.896896965	NA	NA	NA	NA	NA	NA	NA	NA	NA
ambient	S31-7T20-10	31	4	simulata	control	23.632	NA	NA	NA	NA	NA	NA	NA	NA	NA
ambient	S31-7T20-10	31	2	simulata	test	NA	NA	NA	NA	NA	NA	NA	NA	NA	NA
elevated	S31-7T20-10	31	4	simulata	control	NA	NA	NA	NA	NA	NA	NA	NA	NA	NA
elevated	S31-7T20-10	31	2	simulata	test	20.24207528	NA	NA	NA	NA	NA	NA	NA	NA	NA
ambient	S31-7T41-12	31	2	simulata	test	17.478	78.21786238	108.6853522	66.19896089	3.850491068	0.040691674	102.759104	16.36293248	0.720700131	11.61673569
elevated	S31-7T41-12	31	2	simulata	test	17.13828958	62.74333325	94.59082632	69.89944405	0.089771963	0.038197443	2.35556134	7.806450174	0.804227034	NA
ambient	S31-8T7-6	31	1	simulata	test	22.018	NA	NA	NA	NA	NA	NA	NA	NA	NA
elevated	S31-8T7-6	31	1	simulata	test	21.0956301	NA	NA	NA	NA	NA	NA	NA	NA	NA
ambient	S31-9T20-11	31	2	simulata	test	13.393	NA	NA	NA	NA	NA	NA	NA	NA	NA
elevated	S31-9T20-11	31	2	simulata	test	30.63434956	NA	NA	NA	NA	NA	NA	NA	NA	NA
ambient	S31-9T21-6	31	3	simulata	test	15.346	NA	NA	NA	NA	NA	NA	NA	NA	NA
elevated	S31-9T21-6	31	3	simulata	test	22.20985902	NA	NA	NA	NA	NA	NA	NA	NA	NA
ambient	S3-1T25-6	3	1	acuta	test	8.667	49.51755521	130.2536345	49.94985697	0.730857047	0.059326295	12.73803732	22.01651555	0.01	11.53646487
elevated	S3-1T25-6	3	1	acuta	test	10.56645863	30.43070382	50.81015733	58.06169997	0.2805981	0.01950769	14.57763303	6.067440681	0.722337632	4.085306695
ambient	S32-10T42-9	32	1	simulata	test	20.602	NA	NA	NA	NA	NA	NA	NA	NA	NA
elevated	S32-10T42-9	32	1	simulata	test	22.06737631	NA	NA	NA	NA	NA	NA	NA	NA	NA
ambient	S32-1T28-10	32	3	simulata	test	4.146	56.33409357	138.6318086	58.52669937	2.975720663	0.040222489	78.923115	21.77705642	0.577972251	12.60329272
elevated	S32-1T28-10	32	3	simulata	test	13.26442933	NA	NA	NA	NA	NA	NA	NA	NA	NA
ambient	S32-1T8-7	32	1	simulata	test	24.807	NA	NA	NA	NA	NA	NA	NA	NA	NA
elevated	S32-1T8-7	32	1	simulata	test	32.61464821	NA	NA	NA	NA	NA	NA	NA	NA	NA
ambient	S32-4T19-12	32	2	simulata	test	15.018	NA	NA	NA	NA	NA	NA	NA	NA	NA
elevated	S32-4T19-12	32	2	simulata	test	NA	NA	NA	NA	NA	NA	NA	NA	NA	NA
ambient	S32-4T23-5	32	4	simulata	control	18.541	NA	NA	NA	NA	NA	NA	NA	NA	NA
elevated	S32-4T23-5	32	4	simulata	control	22.14686474	NA	NA	NA	NA	NA	NA	NA	NA	NA
ambient	S32-4T28-11	32	4	simulata	control	22.675	NA	NA	NA	NA	NA	NA	NA	NA	NA
elevated	S32-4T28-11	32	4	simulata	control	20.14982637	NA	NA	NA	NA	NA	NA	NA	NA	NA
ambient	S32-4T38-4	32	1	simulata	test	8.791	53.93511948	132.2653521	56.61542235	1.762646271	0.040035818	46.27730816	18.26450441	0.521430929	11.58242911
elevated	S32-4T38-4	32	1	simulata	test	NA	NA	NA	NA	NA	NA	NA	NA	NA	NA
ambient	S32-5T25-2	32	3	simulata	test	22.869	NA	NA	NA	NA	NA	NA	NA	NA	NA
elevated	S32-5T25-2	32	3	simulata	test	6.119785775	NA	NA	NA	NA	NA	NA	NA	NA	NA
ambient	S32-6T9-9	32	1	simulata	test	19.566	NA	NA	NA	NA	NA	NA	NA	NA	NA
elevated	S32-6T9-9	32	1	simulata	test	28.42712232	NA	NA	NA	NA	NA	NA	NA	NA	NA
ambient	S32-7T17-10	32	1	simulata	test	20.463	82.67803677	155.1071853	50.91947658	1.327773917	0.04793271	28.54893009	25.7640916	0.436508509	12.22048257
elevated	S32-7T17-10	32	1	simulata	test	31.19915889	36.79135905	101.0127732	52.34829864	0.645197419	0.046944512	14.04723749	17.33760407	0.428858297	8.631116336
ambient	S32-7T20-1	32	3	simulata	test	23.492	NA	NA	NA	NA	NA	NA	NA	NA	NA
elevated	S32-7T20-1	32	3	simulata	test	25.52553011	NA	NA	NA	NA	NA	NA	NA	NA	NA
ambient	S32-9T13-7	32	1	simulata	test	18.007	NA	NA	NA	NA	NA	NA	NA	NA	NA
elevated	S32-9T13-7	32	1	simulata	test	7.469108865	NA	NA	NA	NA	NA	NA	NA	NA	NA
ambient	S3-2T7-5	3	1	acuta	test	13.979	60.69699653	134.5491343	50.70545968	0.855088734	0.043832872	20.03297836	25.99772282	0.208620027	10.97726752
elevated	S3-2T7-5	3	1	acuta	test	21.34139881	61.12411844	91.51463738	44.89273625	0.793268103	0.041998694	19.58260202	16.57589222	0.268256244	8.634290718
ambient	S33-10T25-4	33	1	refulgens	test	22.553	87.56553202	159.1615812	50.86041734	1.78648628	0.050690805	36.58395045	31.47864915	0.367519986	12.89471652
elevated	S33-10T25-4	33	1	refulgens	test	22.34923214	NA	NA	NA	NA	NA	NA	NA	NA	NA
ambient	S33-1T39-7	33	2	refulgens	test	24.542	NA	NA	NA	NA	NA	NA	NA	NA	NA
elevated	S33-1T39-7	33	2	refulgens	test	15.07910948	NA	NA	NA	NA	NA	NA	NA	NA	NA
ambient	S33-1T41-2	33	4	refulgens	control	11.756	NA	NA	NA	NA	NA	NA	NA	NA	NA
elevated	S33-1T41-2	33	4	refulgens	control	12.60490242	NA	NA	NA	NA	NA	NA	NA	NA	NA
ambient	S33-1T9-2	33	2	refulgens	test	20.338	NA	NA	NA	NA	NA	NA	NA	NA	NA
elevated	S33-1T9-2	33	2	refulgens	test	NA	NA	NA	NA	NA	NA	NA	NA	NA	NA
ambient	S33-2T13-4	33	3	refulgens	test	17.271	NA	NA	NA	NA	NA	NA	NA	NA	NA
elevated	S33-2T13-4	33	3	refulgens	test	NA	NA	NA	NA	NA	NA	NA	NA	NA	NA
ambient	S33-3T24-11	33	1	refulgens	test	7.879	NA	NA	NA	NA	NA	NA	NA	NA	NA
elevated	S33-3T24-11	33	1	refulgens	test	NA	NA	NA	NA	NA	NA	NA	NA	NA	NA
ambient	S33-5T24-7	33	4	refulgens	control	15.839	NA	NA	NA	NA	NA	NA	NA	NA	NA
elevated	S33-5T24-7	33	4	refulgens	control	24.98961559	NA	NA	NA	NA	NA	NA	NA	NA	NA
ambient	S33-5T45-9	33	1	refulgens	test	30.751	58.12668157	138.9488678	48.88050359	2.195826449	0.050096276	46.13875274	27.69954887	0.388791128	11.61859599
elevated	S33-5T45-9	33	1	refulgens	test	22.30126003	47.14792494	114.9096845	46.8532886	1.002897108	0.046414313	22.17883261	24.19097416	0.388641916	9.327453317
ambient	S33-6T23-6	33	2	refulgens	test	20.048	NA	NA	NA	NA	NA	NA	NA	NA	NA
elevated	S33-6T23-6	33	2	refulgens	test	26.09668665	NA	NA	NA	NA	NA	NA	NA	NA	NA
ambient	S33-7T4-1	33	3	refulgens	test	10.584	NA	NA	NA	NA	NA	NA	NA	NA	NA
elevated	S33-7T4-1	33	3	refulgens	test	11.67591953	NA	NA	NA	NA	NA	NA	NA	NA	NA
ambient	S33-8T18-7	33	2	refulgens	test	18.476	55.67395034	138.41689	50.14360516	0.826706461	0.039515631	21.25466981	20.04400284	0.629253232	12.73543382
elevated	S33-8T18-7	33	2	refulgens	test	21.12483286	42.31934349	119.1524587	56.06903354	1.144258854	0.050234892	23.84321595	18.52586571	0.289742957	10.21611177
ambient	S33-9T25-1	33	3	refulgens	test	26.318	NA	NA	NA	NA	NA	NA	NA	NA	NA
elevated	S33-9T25-1	33	3	refulgens	test	19.69131321	54.65216457	108.9918506	48.64084447	0.022090234	0.037014583	0.597201044	15.49620459	0.527090025	8.759833898
ambient	S34-10T13-5	34	2	refulgens	test	15.024	NA	NA	NA	NA	NA	NA	NA	NA	NA
elevated	S34-10T13-5	34	2	refulgens	test	6.474340223	NA	NA	NA	NA	NA	NA	NA	NA	NA
ambient	S34-1T24-10	34	2	refulgens	test	26.705	NA	NA	NA	NA	NA	NA	NA	NA	NA
elevated	S34-1T24-10	34	2	refulgens	test	17.13967584	NA	NA	NA	NA	NA	NA	NA	NA	NA
ambient	S34-2T23-7	34	1	refulgens	test	19.757	78.08134443	186.889923	47.16834487	1.506424514	0.050826433	30.14417604	24.7630379	0.736655194	15.29973255
elevated	S34-2T23-7	34	1	refulgens	test	31.64524116	51.7511954	132.4117387	53.12101156	2.327468076	0.051558323	48.93014965	26.4499743	0.130376323	10.82330423
ambient	S34-3T15-6	34	3	refulgens	test	26.754	NA	NA	NA	NA	NA	NA	NA	NA	NA
elevated	S34-3T15-6	34	3	refulgens	test	24.51756541	NA	NA	NA	NA	NA	NA	NA	NA	NA
ambient	S34-3T45-8	34	4	refulgens	control	27.676	NA	NA	NA	NA	NA	NA	NA	NA	NA
elevated	S34-3T45-8	34	4	refulgens	control	20.51275995	NA	NA	NA	NA	NA	NA	NA	NA	NA
ambient	S34-4T10-6	34	1	refulgens	test	13.594	NA	NA	NA	NA	NA	NA	NA	NA	NA
elevated	S34-4T10-6	34	1	refulgens	test	27.42913728	NA	NA	NA	NA	NA	NA	NA	NA	NA
ambient	S34-5T43-1	34	4	refulgens	control	23.337	NA	NA	NA	NA	NA	NA	NA	NA	NA
elevated	S34-5T43-1	34	4	refulgens	control	19.7766465	NA	NA	NA	NA	NA	NA	NA	NA	NA
ambient	S34-5T7-1	34	3	refulgens	test	14.808	NA	NA	NA	NA	NA	NA	NA	NA	NA
elevated	S34-5T7-1	34	3	refulgens	test	21.06514702	NA	NA	NA	NA	NA	NA	NA	NA	NA
ambient	S34-6T14-11	34	3	refulgens	test	3.028	70.32351257	177.4360327	53.59450819	2.776908595	0.044442071	63.19969592	12.50006378	0.959881886	14.01066239
elevated	S34-6T14-11	34	3	refulgens	test	26.06585276	53.02131663	124.0248641	50.42166119	1.967273924	0.05501089	37.68649389	26.3794211	0.332046477	9.665081822
ambient	S34-7T8-11	34	1	refulgens	test	23.085	NA	NA	NA	NA	NA	NA	NA	NA	NA
elevated	S34-7T8-11	34	1	refulgens	test	28.79776123	NA	NA	NA	NA	NA	NA	NA	NA	NA
ambient	S34-8T19-11	34	2	refulgens	test	10.969	NA	NA	NA	NA	NA	NA	NA	NA	NA
elevated	S34-8T19-11	34	2	refulgens	test	NA	NA	NA	NA	NA	NA	NA	NA	NA	NA
ambient	S34-8T21-1	34	3	refulgens	test	17.966	NA	NA	NA	NA	NA	NA	NA	NA	NA
elevated	S34-8T21-1	34	3	refulgens	test	NA	NA	NA	NA	NA	NA	NA	NA	NA	NA
ambient	S34-9T16-12	34	2	refulgens	test	19.661	56.98802192	163.897329	54.24783299	1.97020859	0.067825579	30.98137893	31.27820652	0.01	14.74183061
elevated	S34-9T16-12	34	2	refulgens	test	32.49850771	72.542885	141.0529241	44.65114415	0.609287574	0.041944373	14.75740325	25.48441475	0.349866693	10.98429708
ambient	S3-4T12-8	3	1	acuta	test	6.855	55.82232822	136.0074634	61.41881834	1.206434467	0.048633625	26.63547972	11.88851531	0.34721187	11.27342049
elevated	S3-4T12-8	3	1	acuta	test	NA	32.41238179	55.75442578	56.80824708	0.193449842	0.028296196	6.90225529	6.099089648	0.706834595	4.648053863
ambient	S35-1T28-5	35	2	refulgens	test	19.229	49.04889642	141.2363729	53.67774109	1.574360721	0.041374891	38.64434607	14.64088794	0.870606358	12.19711559
elevated	S35-1T28-5	35	2	refulgens	test	23.61909783	52.62187541	123.1583077	45.79292177	1.131971907	0.041253141	28.00339909	21.79061394	0.625052426	9.81707197
ambient	S35-1T39-5	35	4	refulgens	control	19.207	NA	NA	NA	NA	NA	NA	NA	NA	NA
elevated	S35-1T39-5	35	4	refulgens	control	15.39694611	NA	NA	NA	NA	NA	NA	NA	NA	NA
ambient	S35-1T42-12	35	1	refulgens	test	20.412	62.80003413	169.6111795	54.313668	2.76421332	0.053439116	55.5287712	21.48726449	0.50209464	14.63143798
elevated	S35-1T42-12	35	1	refulgens	test	27.47833997	51.2599331	119.8998476	47.15497011	0.603506665	0.039568243	15.46831337	23.10143697	0.472031541	9.371364869
ambient	S35-2T21-11	35	1	refulgens	test	21.655	NA	NA	NA	NA	NA	NA	NA	NA	NA
elevated	S35-2T21-11	35	1	refulgens	test	15.79868763	NA	NA	NA	NA	NA	NA	NA	NA	NA
ambient	S35-2T37-3	35	1	refulgens	test	22.075	NA	NA	NA	NA	NA	NA	NA	NA	NA
elevated	S35-2T37-3	35	1	refulgens	test	26.55228424	NA	NA	NA	NA	NA	NA	NA	NA	NA
ambient	S35-4T17-5	35	1	refulgens	test	14.102	NA	NA	NA	NA	NA	NA	NA	NA	NA
elevated	S35-4T17-5	35	1	refulgens	test	29.51839408	NA	NA	NA	NA	NA	NA	NA	NA	NA
ambient	S35-4T23-2	35	1	refulgens	test	8.17	62.70921602	153.3139758	48.18625373	1.488639705	0.046168445	33.77762522	23.15354463	0.307630509	12.64285662
elevated	S35-4T23-2	35	1	refulgens	test	20.6423721	28.06415425	79.70143117	53.80595333	0.40939152	0.03147145	13.1790644	11.22269289	0.653361334	6.812595606
ambient	S35-5T3-2	35	1	refulgens	test	23.459	NA	NA	NA	NA	NA	NA	NA	NA	NA
elevated	S35-5T3-2	35	1	refulgens	test	14.22621044	NA	NA	NA	NA	NA	NA	NA	NA	NA
ambient	S35-6T7-10	35	3	refulgens	test	8.284	NA	NA	NA	NA	NA	NA	NA	NA	NA
elevated	S35-6T7-10	35	3	refulgens	test	26.68389574	NA	NA	NA	NA	NA	NA	NA	NA	NA
ambient	S36-10T14-12	36	1	refulgens	test	21.722	NA	NA	NA	NA	NA	NA	NA	NA	NA
elevated	S36-10T14-12	36	1	refulgens	test	30.06532443	NA	NA	NA	NA	NA	NA	NA	NA	NA
ambient	S36-10T45-7	36	3	refulgens	test	25.367	60.87861363	142.5407007	50.11453205	1.576977792	0.045120275	35.81005453	27.51893404	0.595444086	11.44929681
elevated	S36-10T45-7	36	3	refulgens	test	24.8075032	54.16607488	127.2296221	52.99276902	1.993945639	0.048330052	43.17254427	26.58581728	0.427324288	10.37196762
ambient	S36-1T21-9	36	3	refulgens	test	NA	NA	NA	NA	NA	NA	NA	NA	NA	NA
elevated	S36-1T21-9	36	3	refulgens	test	12.46939703	NA	NA	NA	NA	NA	NA	NA	NA	NA
ambient	S36-2T27-6	36	4	refulgens	control	15.53	NA	NA	NA	NA	NA	NA	NA	NA	NA
elevated	S36-2T27-6	36	4	refulgens	control	NA	NA	NA	NA	NA	NA	NA	NA	NA	NA
ambient	S36-2T39-4	36	3	refulgens	test	24.223	61.26760076	132.5513692	50.83515332	0.512702918	0.052769634	9.92409937	24.19594228	0.01	10.14669801
elevated	S36-2T39-4	36	3	refulgens	test	30.46520547	51.53500293	136.2938573	55.5719823	2.128025673	0.056847007	39.70894528	25.34643437	0.33700911	11.41489842
ambient	S36-3T1-7	36	1	refulgens	test	20.923	NA	NA	NA	NA	NA	NA	NA	NA	NA
elevated	S36-3T1-7	36	1	refulgens	test	25.57732029	NA	NA	NA	NA	NA	NA	NA	NA	NA
ambient	S36-5T18-5	36	1	refulgens	test	7.578	NA	NA	NA	NA	NA	NA	NA	NA	NA
elevated	S36-5T18-5	36	1	refulgens	test	27.02723983	NA	NA	NA	NA	NA	NA	NA	NA	NA
ambient	S36-6T13-8	36	2	refulgens	test	16.374	NA	NA	NA	NA	NA	NA	NA	NA	NA
elevated	S36-6T13-8	36	2	refulgens	test	20.17103414	NA	NA	NA	NA	NA	NA	NA	NA	NA
ambient	S36-7T26-1	36	2	refulgens	test	11.492	NA	NA	NA	NA	NA	NA	NA	NA	NA
elevated	S36-7T26-1	36	2	refulgens	test	21.72306836	NA	NA	NA	NA	NA	NA	NA	NA	NA
ambient	S36-9T24-4	36	2	refulgens	test	32.63	77.68291672	193.9578734	51.27667228	1.631905742	0.04764268	34.54972779	15.20857859	0.927934755	15.0541778
elevated	S36-9T24-4	36	2	refulgens	test	28.19693886	61.26741027	145.2007851	51.21342789	2.471304021	0.055524683	47.38353202	33.28673113	0.194456348	11.89284228
ambient	S37-1T39-3	37	4	refulgens	control	NA	NA	NA	NA	NA	NA	NA	NA	NA	NA
elevated	S37-1T39-3	37	4	refulgens	control	NA	NA	NA	NA	NA	NA	NA	NA	NA	NA
ambient	S37-1T6-3	37	3	refulgens	test	NA	NA	NA	NA	NA	NA	NA	NA	NA	NA
elevated	S37-1T6-3	37	3	refulgens	test	NA	NA	NA	NA	NA	NA	NA	NA	NA	NA
ambient	S37-2T14-9	37	2	refulgens	test	29.746	67.27883697	176.1901179	45.08078991	1.925698199	0.0479013	41.68319878	26.27484875	0.533930469	14.96928952
elevated	S37-2T14-9	37	2	refulgens	test	20.50342239	NA	NA	NA	NA	NA	NA	NA	NA	NA
ambient	S37-2T41-3	37	2	refulgens	test	22.331	66.92988781	182.9490932	54.54410654	2.413182263	0.058181217	43.26828309	18.43342703	0.713294375	15.5917699
elevated	S37-2T41-3	37	2	refulgens	test	24.48230181	57.98784489	157.5911575	48.00173082	1.040871295	0.0590882	18.11100698	26.1445091	0.321660626	NA
ambient	S37-4T26-6	37	2	refulgens	test	21.883	67.70649572	171.2847917	47.28957511	0.850109569	0.051628355	16.83439252	34.95017018	0.10242435	13.99614235
elevated	S37-4T26-6	37	2	refulgens	test	NA	NA	NA	NA	NA	NA	NA	NA	NA	NA
ambient	S37-5T9-6	37	1	refulgens	test	22.397	NA	NA	NA	NA	NA	NA	NA	NA	NA
elevated	S37-5T9-6	37	1	refulgens	test	24.5333542	NA	NA	NA	NA	NA	NA	NA	NA	NA
ambient	S38-10T20-8	38	3	obtusa	test	17.613	NA	NA	NA	NA	NA	NA	NA	NA	NA
elevated	S38-10T20-8	38	3	obtusa	test	NA	NA	NA	NA	NA	NA	NA	NA	NA	NA
ambient	S38-10T23-3	38	2	obtusa	test	11.185	NA	NA	NA	NA	NA	NA	NA	NA	NA
elevated	S38-10T23-3	38	2	obtusa	test	13.81308777	NA	NA	NA	NA	NA	NA	NA	NA	NA
ambient	S38-1T2-5	38	2	obtusa	test	15.215	64.35224729	75.33881596	80.59133418	2.268844706	0.045415072	52.52207458	11.11990647	0.799773367	8.90120074
elevated	S38-1T2-5	38	2	obtusa	test	19.69431466	28.83540593	92.60321393	51.51039619	1.346654359	0.042899472	32.4100175	12.96318676	0.71995537	8.032719938
ambient	S38-2T38-12	38	3	obtusa	test	15.791	53.27941018	144.3915612	56.5674981	0.834857432	0.030083034	28.05586244	12.67004086	0.844662119	12.82614478
elevated	S38-2T38-12	38	3	obtusa	test	14.9879627	NA	NA	NA	NA	NA	NA	NA	NA	NA
ambient	S38-3T8-2	38	1	obtusa	test	17.823	NA	NA	NA	NA	NA	NA	NA	NA	NA
elevated	S38-3T8-2	38	1	obtusa	test	NA	NA	NA	NA	NA	NA	NA	NA	NA	NA
ambient	S38-4T23-12	38	3	obtusa	test	19.762	NA	NA	NA	NA	NA	NA	NA	NA	NA
elevated	S38-4T23-12	38	3	obtusa	test	23.7829553	NA	NA	NA	NA	NA	NA	NA	NA	NA
ambient	S38-5T3-3	38	1	obtusa	test	16.161	NA	NA	NA	NA	NA	NA	NA	NA	NA
elevated	S38-5T3-3	38	1	obtusa	test	16.21851162	NA	NA	NA	NA	NA	NA	NA	NA	NA
ambient	S38-5T41-7	38	3	obtusa	test	24.632	93.0970855	174.8710605	50.93843268	1.286216911	0.057255249	22.98418081	20.7065302	0.650789942	13.65331702
elevated	S38-5T41-7	38	3	obtusa	test	23.34628324	63.819472	123.5704869	60.80728206	2.145374389	0.045940799	49.53137719	16.80264898	0.58557436	10.78658281
ambient	S38-7T11-12	38	4	obtusa	control	20.064	NA	NA	NA	NA	NA	NA	NA	NA	NA
elevated	S38-7T11-12	38	4	obtusa	control	11.51024204	NA	NA	NA	NA	NA	NA	NA	NA	NA
ambient	S38-7T4-5	38	1	obtusa	test	18.148	NA	NA	NA	NA	NA	NA	NA	NA	NA
elevated	S38-7T4-5	38	1	obtusa	test	23.4928199	NA	NA	NA	NA	NA	NA	NA	NA	NA
ambient	S38-8T17-6	38	3	obtusa	test	4.522	NA	NA	NA	NA	NA	NA	NA	NA	NA
elevated	S38-8T17-6	38	3	obtusa	test	26.17971063	57.34389519	114.6561985	51.76954235	2.596295684	0.056546353	50.56449576	23.85979708	0.170556835	NA
ambient	S38-8T27-11	38	4	obtusa	control	17.747	NA	NA	NA	NA	NA	NA	NA	NA	NA
elevated	S38-8T27-11	38	4	obtusa	control	16.69945314	NA	NA	NA	NA	NA	NA	NA	NA	NA
ambient	S3-8T12-11	3	1	acuta	test	15.594	NA	NA	NA	NA	NA	NA	NA	NA	NA
elevated	S3-8T12-11	3	1	acuta	test	25.83117353	NA	NA	NA	NA	NA	NA	NA	NA	NA
ambient	S39-3T21-10	39	4	obtusa	control	26.668	NA	NA	NA	NA	NA	NA	NA	NA	NA
elevated	S39-3T21-10	39	4	obtusa	control	26.38588196	NA	NA	NA	NA	NA	NA	NA	NA	NA
ambient	S39-5T9-3	39	4	obtusa	control	2.21	NA	NA	NA	NA	NA	NA	NA	NA	NA
elevated	S39-5T9-3	39	4	obtusa	control	1.873346827	NA	NA	NA	NA	NA	NA	NA	NA	NA
ambient	S39-7T24-8	39	4	obtusa	control	10.926	NA	NA	NA	NA	NA	NA	NA	NA	NA
elevated	S39-7T24-8	39	4	obtusa	control	10.20908835	NA	NA	NA	NA	NA	NA	NA	NA	NA
ambient	S39-7T8-9	39	4	obtusa	control	NA	NA	NA	NA	NA	NA	NA	NA	NA	NA
elevated	S39-7T8-9	39	4	obtusa	control	NA	NA	NA	NA	NA	NA	NA	NA	NA	NA
ambient	S40-5T2-6	40	4	obtusa	control	9.322	NA	NA	NA	NA	NA	NA	NA	NA	NA
elevated	S40-5T2-6	40	4	obtusa	control	20.56944806	NA	NA	NA	NA	NA	NA	NA	NA	NA
ambient	S40-6T1-3	40	4	obtusa	control	7.513	NA	NA	NA	NA	NA	NA	NA	NA	NA
elevated	S40-6T1-3	40	4	obtusa	control	4.331399782	NA	NA	NA	NA	NA	NA	NA	NA	NA
ambient	S40-6T28-7	40	4	obtusa	control	NA	NA	NA	NA	NA	NA	NA	NA	NA	NA
elevated	S40-6T28-7	40	4	obtusa	control	NA	NA	NA	NA	NA	NA	NA	NA	NA	NA
ambient	S40-8T15-12	40	4	obtusa	control	19.748	NA	NA	NA	NA	NA	NA	NA	NA	NA
elevated	S40-8T15-12	40	4	obtusa	control	17.28330378	NA	NA	NA	NA	NA	NA	NA	NA	NA
ambient	S40-8T18-2	40	4	obtusa	control	21.895	NA	NA	NA	NA	NA	NA	NA	NA	NA
elevated	S40-8T18-2	40	4	obtusa	control	20.90686933	NA	NA	NA	NA	NA	NA	NA	NA	NA
ambient	S40-8T8-1	40	4	obtusa	control	13.102	NA	NA	NA	NA	NA	NA	NA	NA	NA
elevated	S40-8T8-1	40	4	obtusa	control	17.79429648	NA	NA	NA	NA	NA	NA	NA	NA	NA
ambient	S42-1T15-8	42	4	obtusa	control	6.271	NA	NA	NA	NA	NA	NA	NA	NA	NA
elevated	S42-1T15-8	42	4	obtusa	control	17.30708525	NA	NA	NA	NA	NA	NA	NA	NA	NA
ambient	S42-1T44-4	42	4	obtusa	control	6.628	NA	NA	NA	NA	NA	NA	NA	NA	NA
elevated	S42-1T44-4	42	4	obtusa	control	17.88271781	NA	NA	NA	NA	NA	NA	NA	NA	NA
ambient	S42-1T5-12	42	4	obtusa	control	8.172	NA	NA	NA	NA	NA	NA	NA	NA	NA
elevated	S42-1T5-12	42	4	obtusa	control	25.38057513	NA	NA	NA	NA	NA	NA	NA	NA	NA
ambient	S42-2T26-12	42	4	obtusa	control	9.25	NA	NA	NA	NA	NA	NA	NA	NA	NA
elevated	S42-2T26-12	42	4	obtusa	control	19.1869158	NA	NA	NA	NA	NA	NA	NA	NA	NA
ambient	S42-2T34-6	42	4	obtusa	control	3.202	NA	NA	NA	NA	NA	NA	NA	NA	NA
elevated	S42-2T34-6	42	4	obtusa	control	12.84165391	NA	NA	NA	NA	NA	NA	NA	NA	NA
ambient	S43-10T4-7	43	2	obtusa	test	9.567	65.44436684	163.9551371	49.34135069	1.302367388	0.03780173	34.50047336	10.67247419	0.99	13.31822198
elevated	S43-10T4-7	43	2	obtusa	test	NA	NA	NA	NA	NA	NA	NA	NA	NA	NA
ambient	S43-1T2-12	43	4	obtusa	control	22.857	NA	NA	NA	NA	NA	NA	NA	NA	NA
elevated	S43-1T2-12	43	4	obtusa	control	10.96150618	NA	NA	NA	NA	NA	NA	NA	NA	NA
ambient	S43-3T24-1	43	3	obtusa	test	22.742	NA	NA	NA	NA	NA	NA	NA	NA	NA
elevated	S43-3T24-1	43	3	obtusa	test	15.46937772	50.35965106	78.76879399	53.48101447	0.389537732	0.039261367	10.08868842	10.30286194	0.571560316	6.325658865
ambient	S43-6T6-11	43	2	obtusa	test	19.733	61.66226994	155.3449478	51.57177981	1.648256001	0.053348986	32.16171154	24.91519098	0.421581084	12.92395306
elevated	S43-6T6-11	43	2	obtusa	test	14.6091886	20.77691853	59.64538185	64.04316398	0.3839423	0.018089363	21.48553688	6.895993867	0.791605439	5.51060381
ambient	S43-7T15-9	43	3	obtusa	test	13.095	35.96848053	86.11686483	45.93762839	0.338790998	0.037028469	9.222997251	14.54676947	0.662998832	7.237691442
elevated	S43-7T15-9	43	3	obtusa	test	NA	NA	NA	NA	NA	NA	NA	NA	NA	NA
ambient	S43-8T1-11	43	3	obtusa	test	16.258	NA	NA	NA	NA	NA	NA	NA	NA	NA
elevated	S43-8T1-11	43	3	obtusa	test	14.64810659	NA	NA	NA	NA	NA	NA	NA	NA	NA
ambient	S44-1T22-6	44	4	camaldulensis	control	5.67	NA	NA	NA	NA	NA	NA	NA	NA	NA
elevated	S44-1T22-6	44	4	camaldulensis	control	4.325829996	NA	NA	NA	NA	NA	NA	NA	NA	NA
ambient	S44-1T39-1	44	3	camaldulensis	test	21.217	65.47187958	172.2708763	53.59248881	2.5514301	0.056822041	47.44917842	28.75628239	0.417400516	14.93686539
elevated	S44-1T39-1	44	3	camaldulensis	test	16.65457113	52.26909588	121.5338937	50.38538219	1.057447376	0.036302782	29.86895699	24.58459577	0.434460946	10.00389155
ambient	S44-3T28-9	44	3	camaldulensis	test	17.894	NA	NA	NA	NA	NA	NA	NA	NA	NA
elevated	S44-3T28-9	44	3	camaldulensis	test	23.51767734	NA	NA	NA	NA	NA	NA	NA	NA	NA
ambient	S44-3T43-7	44	3	camaldulensis	test	2.106	44.2651478	135.364821	60.94131011	2.752034998	0.044991614	65.82307394	15.86122937	0.637463916	12.6800447
elevated	S44-3T43-7	44	3	camaldulensis	test	22.17724408	31.79061575	91.61837017	61.5473716	1.785397517	0.037201589	50.66071619	13.29675688	0.641542057	8.452346901
ambient	S44-4T12-10	44	1	camaldulensis	test	28.163	NA	NA	NA	NA	NA	NA	NA	NA	NA
elevated	S44-4T12-10	44	1	camaldulensis	test	24.670692	NA	NA	NA	NA	NA	NA	NA	NA	NA
ambient	S44-5T6-4	44	3	camaldulensis	test	NA	NA	NA	NA	NA	NA	NA	NA	NA	NA
elevated	S44-5T6-4	44	3	camaldulensis	test	NA	NA	NA	NA	NA	NA	NA	NA	NA	NA
ambient	S44-6T14-1	44	2	camaldulensis	test	20.918	66.09174388	149.0636913	50.0851689	1.329696996	0.045659691	29.68977635	17.86804959	0.757465865	12.24040331
elevated	S44-6T14-1	44	2	camaldulensis	test	21.46953539	34.42722752	96.6836863	50.50267614	1.012469362	0.0344804	30.32084971	15.75151034	0.525437062	8.206267367
ambient	S45-1T12-1	45	1	camaldulensis	test	NA	NA	NA	NA	NA	NA	NA	NA	NA	NA
elevated	S45-1T12-1	45	1	camaldulensis	test	NA	NA	NA	NA	NA	NA	NA	NA	NA	NA
ambient	S45-1T38-11	45	2	camaldulensis	test	17.077	NA	NA	NA	NA	NA	NA	NA	NA	NA
elevated	S45-1T38-11	45	2	camaldulensis	test	31.02835948	NA	NA	NA	NA	NA	NA	NA	NA	NA
ambient	S45-2T8-10	45	2	camaldulensis	test	7.034	NA	NA	NA	NA	NA	NA	NA	NA	NA
elevated	S45-2T8-10	45	2	camaldulensis	test	27.1136525	NA	NA	NA	NA	NA	NA	NA	NA	NA
ambient	S45-4T10-10	45	4	camaldulensis	control	13.461	NA	NA	NA	NA	NA	NA	NA	NA	NA
elevated	S45-4T10-10	45	4	camaldulensis	control	20.08960058	NA	NA	NA	NA	NA	NA	NA	NA	NA
ambient	S45-4T23-8	45	1	camaldulensis	test	18.95	92.12679895	220.9163015	46.76233827	1.197508976	0.070882161	17.32093328	43.80799286	0.101566141	19.41049264
elevated	S45-4T23-8	45	1	camaldulensis	test	NA	NA	NA	NA	NA	NA	NA	NA	NA	NA
ambient	S45-5T21-7	45	2	camaldulensis	test	16.086	63.96565135	151.7281309	51.8096149	1.755292055	0.05914523	31.43307793	31.13407506	0.01	12.52826967
elevated	S45-5T21-7	45	2	camaldulensis	test	22.70837854	43.47020212	91.63711209	54.3432347	1.191982909	0.025936044	47.40179056	17.74570587	0.563887131	7.657823701
ambient	S45-5T45-5	45	1	camaldulensis	test	19.958	52.05400796	127.3601898	48.86928029	0.865776645	0.050026602	17.86425307	26.79713994	0.034410406	10.20770168
elevated	S45-5T45-5	45	1	camaldulensis	test	24.47632851	43.39927584	108.9091743	54.51295912	2.070578003	0.043755642	51.80988147	23.68205129	0.01	9.468845297
ambient	S45-6T26-8	45	3	camaldulensis	test	NA	NA	NA	NA	NA	NA	NA	NA	NA	NA
elevated	S45-6T26-8	45	3	camaldulensis	test	NA	NA	NA	NA	NA	NA	NA	NA	NA	NA
ambient	S45-7T43-2	45	2	camaldulensis	test	22.651	NA	NA	NA	NA	NA	NA	NA	NA	NA
elevated	S45-7T43-2	45	2	camaldulensis	test	25.91930769	42.17662102	106.6490274	53.98758004	0.694898072	0.040959616	17.32823832	13.96342142	0.59168391	7.729142088
ambient	S45-8T3-11	45	1	camaldulensis	test	16.856	NA	NA	NA	NA	NA	NA	NA	NA	NA
elevated	S45-8T3-11	45	1	camaldulensis	test	20.24446696	NA	NA	NA	NA	NA	NA	NA	NA	NA
ambient	S46-10T10-1	46	1	camaldulensis	test	11.013	NA	NA	NA	NA	NA	NA	NA	NA	NA
elevated	S46-10T10-1	46	1	camaldulensis	test	20.42523017	NA	NA	NA	NA	NA	NA	NA	NA	NA
ambient	S46-10T31-1	46	3	camaldulensis	test	6.99	NA	NA	NA	NA	NA	NA	NA	NA	NA
elevated	S46-10T31-1	46	3	camaldulensis	test	17.55705384	NA	NA	NA	NA	NA	NA	NA	NA	NA
ambient	S46-1T34-10	46	2	camaldulensis	test	16.99	NA	NA	NA	NA	NA	NA	NA	NA	NA
elevated	S46-1T34-10	46	2	camaldulensis	test	26.13187844	42.26650866	110.1545316	45.43002322	1.329391506	0.060523754	23.3464011	21.55014421	0.043239107	9.05844859
ambient	S46-1T38-10	46	3	camaldulensis	test	NA	NA	NA	NA	NA	NA	NA	NA	NA	NA
elevated	S46-1T38-10	46	3	camaldulensis	test	NA	NA	NA	NA	NA	NA	NA	NA	NA	NA
ambient	S46-1T45-4	46	4	camaldulensis	control	11.5	NA	NA	NA	NA	NA	NA	NA	NA	NA
elevated	S46-1T45-4	46	4	camaldulensis	control	NA	NA	NA	NA	NA	NA	NA	NA	NA	NA
ambient	S46-2T33-1	46	3	camaldulensis	test	22.697	NA	NA	NA	NA	NA	NA	NA	NA	NA
elevated	S46-2T33-1	46	3	camaldulensis	test	19.48853762	NA	NA	NA	NA	NA	NA	NA	NA	NA
ambient	S46-2T34-7	46	2	camaldulensis	test	25.913	NA	NA	NA	NA	NA	NA	NA	NA	NA
elevated	S46-2T34-7	46	2	camaldulensis	test	22.28361067	NA	NA	NA	NA	NA	NA	NA	NA	NA
ambient	S46-3T32-11	46	3	camaldulensis	test	20.659	NA	NA	NA	NA	NA	NA	NA	NA	NA
elevated	S46-3T32-11	46	3	camaldulensis	test	17.7890379	30.86908401	68.70695394	53.78238749	0.783883387	0.037783846	21.98785194	12.63327427	0.095545798	9.452237054
ambient	S46-3T43-11	46	3	camaldulensis	test	18.531	53.97092252	122.5576293	51.36007838	0.552999889	0.050983777	10.97829236	13.95350631	0.705753186	10.10073029
elevated	S46-3T43-11	46	3	camaldulensis	test	21.84466646	53.48188694	93.91983407	49.9024575	0.046875318	0.03514283	1.335577247	14.47592107	0.60175094	5.541480295
ambient	S46-5T27-2	46	2	camaldulensis	test	14.6	52.88761648	144.3740285	62.99229038	4.014230264	0.045863203	96.78086788	23.91314904	0.475854571	13.32977404
elevated	S46-5T27-2	46	2	camaldulensis	test	NA	NA	NA	NA	NA	NA	NA	NA	NA	NA
ambient	S46-7T35-9	46	2	camaldulensis	test	13.037	NA	NA	NA	NA	NA	NA	NA	NA	NA
elevated	S46-7T35-9	46	2	camaldulensis	test	24.43261066	NA	NA	NA	NA	NA	NA	NA	NA	NA
ambient	S47-1T30-3	47	4	camaldulensis	control	7.986	NA	NA	NA	NA	NA	NA	NA	NA	NA
elevated	S47-1T30-3	47	4	camaldulensis	control	14.94181804	NA	NA	NA	NA	NA	NA	NA	NA	NA
ambient	S47-1T38-9	47	4	camaldulensis	control	13.626	NA	NA	NA	NA	NA	NA	NA	NA	NA
elevated	S47-1T38-9	47	4	camaldulensis	control	26.63012024	NA	NA	NA	NA	NA	NA	NA	NA	NA
ambient	S47-2T33-12	47	4	camaldulensis	control	4.198	NA	NA	NA	NA	NA	NA	NA	NA	NA
elevated	S47-2T33-12	47	4	camaldulensis	control	28.94092561	NA	NA	NA	NA	NA	NA	NA	NA	NA
ambient	S47-2T35-10	47	4	camaldulensis	control	NA	NA	NA	NA	NA	NA	NA	NA	NA	NA
elevated	S47-2T35-10	47	4	camaldulensis	control	NA	NA	NA	NA	NA	NA	NA	NA	NA	NA
ambient	S47-4T10-2	47	4	camaldulensis	control	NA	NA	NA	NA	NA	NA	NA	NA	NA	NA
elevated	S47-4T10-2	47	4	camaldulensis	control	NA	NA	NA	NA	NA	NA	NA	NA	NA	NA
ambient	S47-4T43-12	47	4	camaldulensis	control	7.581	NA	NA	NA	NA	NA	NA	NA	NA	NA
elevated	S47-4T43-12	47	4	camaldulensis	control	18.85343229	NA	NA	NA	NA	NA	NA	NA	NA	NA
ambient	S48-10T29-3	48	3	camaldulensis	test	20.874	NA	NA	NA	NA	NA	NA	NA	NA	NA
elevated	S48-10T29-3	48	3	camaldulensis	test	20.9800985	NA	NA	NA	NA	NA	NA	NA	NA	NA
ambient	S48-3T37-2	48	3	camaldulensis	test	26.684	NA	NA	NA	NA	NA	NA	NA	NA	NA
elevated	S48-3T37-2	48	3	camaldulensis	test	33.01219288	NA	NA	NA	NA	NA	NA	NA	NA	NA
ambient	S48-3T38-7	48	4	camaldulensis	control	18.307	NA	NA	NA	NA	NA	NA	NA	NA	NA
elevated	S48-3T38-7	48	4	camaldulensis	control	15.61857329	NA	NA	NA	NA	NA	NA	NA	NA	NA
ambient	S48-3T44-2	48	3	camaldulensis	test	14.724	55.73210745	149.3904575	58.25135253	0.805728405	0.050295245	16.19007744	17.91199908	0.774563821	13.63918724
elevated	S48-3T44-2	48	3	camaldulensis	test	17.70027982	49.97231625	132.763269	59.5773118	2.310944847	0.054344704	45.23658905	24.83166706	0.378312786	6.230800358
ambient	S48-4T30-12	48	1	camaldulensis	test	10.701	NA	NA	NA	NA	NA	NA	NA	NA	NA
elevated	S48-4T30-12	48	1	camaldulensis	test	29.10957508	NA	NA	NA	NA	NA	NA	NA	NA	NA
ambient	S48-5T41-10	48	1	camaldulensis	test	9.681	NA	NA	NA	NA	NA	NA	NA	NA	NA
elevated	S48-5T41-10	48	1	camaldulensis	test	26.29004154	26.86653121	75.92168297	54.19177928	0.359890426	0.033019949	11.20285946	13.08851565	0.014560037	NA
ambient	S48-5T45-3	48	2	camaldulensis	test	20.715	NA	NA	NA	NA	NA	NA	NA	NA	NA
elevated	S48-5T45-3	48	2	camaldulensis	test	21.49355288	NA	NA	NA	NA	NA	NA	NA	NA	NA
ambient	S48-6T31-10	48	2	camaldulensis	test	NA	NA	NA	NA	NA	NA	NA	NA	NA	NA
elevated	S48-6T31-10	48	2	camaldulensis	test	NA	NA	NA	NA	NA	NA	NA	NA	NA	NA
ambient	S48-7T30-8	48	2	camaldulensis	test	9.11	NA	NA	NA	NA	NA	NA	NA	NA	NA
elevated	S48-7T30-8	48	2	camaldulensis	test	11.65385863	NA	NA	NA	NA	NA	NA	NA	NA	NA
ambient	S48-8T29-8	48	3	camaldulensis	test	12.626	51.61433595	132.5799518	46.35953728	1.112074794	0.053336131	21.48912851	17.04436029	0.561055108	11.17557008
elevated	S48-8T29-8	48	3	camaldulensis	test	31.9755101	53.30776659	104.1012123	52.59067821	0.670533034	0.034236045	19.79918916	13.63207821	0.789182632	8.526067109
ambient	S48-8T34-9	48	3	camaldulensis	test	11.201	NA	NA	NA	NA	NA	NA	NA	NA	NA
elevated	S48-8T34-9	48	3	camaldulensis	test	21.61611475	NA	NA	NA	NA	NA	NA	NA	NA	NA
ambient	S49-10T41-6	49	1	camaldulensis	test	20.713	NA	NA	NA	NA	NA	NA	NA	NA	NA
elevated	S49-10T41-6	49	1	camaldulensis	test	25.57899286	NA	NA	NA	NA	NA	NA	NA	NA	NA
ambient	S49-2T27-12	49	1	camaldulensis	test	11.3	NA	NA	NA	NA	NA	NA	NA	NA	NA
elevated	S49-2T27-12	49	1	camaldulensis	test	17.73839082	NA	NA	NA	NA	NA	NA	NA	NA	NA
ambient	S49-5T30-4	49	3	camaldulensis	test	9.417	60.13525218	149.703495	61.10303346	1.727897927	0.056164408	32.53307984	23.89520418	0.262706794	13.90903575
elevated	S49-5T30-4	49	3	camaldulensis	test	24.26852548	NA	NA	NA	NA	NA	NA	NA	NA	NA
ambient	S49-5T38-8	49	4	camaldulensis	control	16.933	NA	NA	NA	NA	NA	NA	NA	NA	NA
elevated	S49-5T38-8	49	4	camaldulensis	control	8.218687209	NA	NA	NA	NA	NA	NA	NA	NA	NA
ambient	S49-7T22-1	49	1	camaldulensis	test	15.042	NA	NA	NA	NA	NA	NA	NA	NA	NA
elevated	S49-7T22-1	49	1	camaldulensis	test	NA	NA	NA	NA	NA	NA	NA	NA	NA	NA
ambient	S49-7T35-2	49	3	camaldulensis	test	8.211	59.32442766	153.3647274	54.35841187	2.370436485	0.046786289	53.26277605	16.15132611	0.701936918	13.11404723
elevated	S49-7T35-2	49	3	camaldulensis	test	29.92894356	62.57395309	72.80306368	47.65119885	0.741066239	0.029177971	26.11128244	14.58826214	0.475339763	8.47283926
ambient	S49-7T35-3	49	3	camaldulensis	test	12.19	NA	NA	NA	NA	NA	NA	NA	NA	NA
elevated	S49-7T35-3	49	3	camaldulensis	test	20.85662853	49.74124388	103.1164735	52.75233429	1.377654754	0.03839014	38.01429656	20.12349255	0.192859183	8.23225523
ambient	S49-8T32-8	49	2	camaldulensis	test	20.704	51.48897257	145.9238303	44.59947263	1.419335822	0.047557878	30.93017636	17.39343688	0.590538353	12.13990563
elevated	S49-8T32-8	49	2	camaldulensis	test	22.91637181	52.66174103	77.91856879	43.55156002	0.320423265	0.019765103	16.33560389	12.66233315	0.70529427	6.137932443
ambient	S49-8T35-4	49	3	camaldulensis	test	12.396	NA	NA	NA	NA	NA	NA	NA	NA	NA
elevated	S49-8T35-4	49	3	camaldulensis	test	NA	NA	NA	NA	NA	NA	NA	NA	NA	NA
ambient	S50-2T31-7	50	3	camaldulensis	test	6.642	NA	NA	NA	NA	NA	NA	NA	NA	NA
elevated	S50-2T31-7	50	3	camaldulensis	test	NA	NA	NA	NA	NA	NA	NA	NA	NA	NA
ambient	S50-4T27-8	50	1	camaldulensis	test	15.343	58.85705851	160.4273192	61.07514064	4.411805927	0.062384208	80.93343154	29.06172257	0.19307609	14.49300007
elevated	S50-4T27-8	50	1	camaldulensis	test	22.97249546	67.54948775	100.6045647	46.43594525	0.976314614	0.04175833	24.7839825	17.07334973	0.01	9.481633707
ambient	S50-4T29-4	50	2	camaldulensis	test	23.711	73.05118996	182.6790352	64.46774682	3.794204821	0.055938557	72.91191956	21.27901783	0.654599722	17.29451524
elevated	S50-4T29-4	50	2	camaldulensis	test	31.74098511	59.78448346	153.1081571	59.809531	4.201575275	0.058790291	81.3606812	34.24871244	0.01	13.16473204
ambient	S50-4T33-6	50	4	camaldulensis	control	4.623	NA	NA	NA	NA	NA	NA	NA	NA	NA
elevated	S50-4T33-6	50	4	camaldulensis	control	21.23489492	NA	NA	NA	NA	NA	NA	NA	NA	NA
ambient	S50-5T29-10	50	1	camaldulensis	test	15.967	47.96077507	122.6474883	52.09312771	0.424555044	0.038887198	11.00196819	13.20589789	0.767367372	10.30507366
elevated	S50-5T29-10	50	1	camaldulensis	test	29.89958121	NA	NA	NA	NA	NA	NA	NA	NA	NA
ambient	S50-5T38-5	50	3	camaldulensis	test	18.028	NA	NA	NA	NA	NA	NA	NA	NA	NA
elevated	S50-5T38-5	50	3	camaldulensis	test	11.20635974	NA	NA	NA	NA	NA	NA	NA	NA	NA
ambient	S50-5T45-1	50	3	camaldulensis	test	28.254	NA	NA	NA	NA	NA	NA	NA	NA	NA
elevated	S50-5T45-1	50	3	camaldulensis	test	16.15720062	NA	NA	NA	NA	NA	NA	NA	NA	NA
ambient	S50-6T29-12	50	1	camaldulensis	test	22.449	NA	NA	NA	NA	NA	NA	NA	NA	NA
elevated	S50-6T29-12	50	1	camaldulensis	test	26.11795144	NA	NA	NA	NA	NA	NA	NA	NA	NA
ambient	S50-6T33-4	50	2	camaldulensis	test	17.448	NA	NA	NA	NA	NA	NA	NA	NA	NA
elevated	S50-6T33-4	50	2	camaldulensis	test	38.69457673	NA	NA	NA	NA	NA	NA	NA	NA	NA
ambient	S50-7T31-5	50	1	camaldulensis	test	22.256	NA	NA	NA	NA	NA	NA	NA	NA	NA
elevated	S50-7T31-5	50	1	camaldulensis	test	29.27885413	NA	NA	NA	NA	NA	NA	NA	NA	NA
ambient	S50-8T32-10	50	1	camaldulensis	test	15.638	NA	NA	NA	NA	NA	NA	NA	NA	NA
elevated	S50-8T32-10	50	1	camaldulensis	test	19.33379462	NA	NA	NA	NA	NA	NA	NA	NA	NA
ambient	S5-1(R1)T41-4	5	2	arida	test	13.881	NA	NA	NA	NA	NA	NA	NA	NA	NA
elevated	S5-1(R1)T41-4	5	2	arida	test	23.80495247	NA	NA	NA	NA	NA	NA	NA	NA	NA
ambient	S51-5T30-11	51	4	obtusa	control	4.58	NA	NA	NA	NA	NA	NA	NA	NA	NA
elevated	S51-5T30-11	51	4	obtusa	control	NA	NA	NA	NA	NA	NA	NA	NA	NA	NA
ambient	S51-7T33-7	51	4	obtusa	control	NA	NA	NA	NA	NA	NA	NA	NA	NA	NA
elevated	S51-7T33-7	51	4	obtusa	control	NA	NA	NA	NA	NA	NA	NA	NA	NA	NA
ambient	S5-1T27-9	5	2	arida	test	25.031	NA	NA	NA	NA	NA	NA	NA	NA	NA
elevated	S5-1T27-9	5	2	arida	test	24.86605388	NA	NA	NA	NA	NA	NA	NA	NA	NA
ambient	S5-2(R2)T42-6	5	2	arida	test	15.315	73.21309081	172.639038	52.47587224	3.297496287	0.0475513	72.79031088	25.33020439	0.668140898	14.79874472
elevated	S5-2(R2)T42-6	5	2	arida	test	27.4152629	NA	NA	NA	NA	NA	NA	NA	NA	NA
ambient	S52-10T33-3	52	2	refulgens	test	1.681	NA	NA	NA	NA	NA	NA	NA	NA	NA
elevated	S52-10T33-3	52	2	refulgens	test	18.44231086	NA	NA	NA	NA	NA	NA	NA	NA	NA
ambient	S52-1T26-11	52	1	refulgens	test	9.726	98.734323	184.702161	51.02387794	1.501504815	0.066180138	23.55346596	34.80894899	0.153960006	14.29539474
elevated	S52-1T26-11	52	1	refulgens	test	NA	NA	NA	NA	NA	NA	NA	NA	NA	NA
ambient	S52-1T32-5	52	1	refulgens	test	23.566	NA	NA	NA	NA	NA	NA	NA	NA	NA
elevated	S52-1T32-5	52	1	refulgens	test	23.07485148	NA	NA	NA	NA	NA	NA	NA	NA	NA
ambient	S52-1T39-8	52	4	refulgens	control	16.149	NA	NA	NA	NA	NA	NA	NA	NA	NA
elevated	S52-1T39-8	52	4	refulgens	control	16.45632564	NA	NA	NA	NA	NA	NA	NA	NA	NA
ambient	S52-2T22-11	52	3	refulgens	test	9.963	NA	NA	NA	NA	NA	NA	NA	NA	NA
elevated	S52-2T22-11	52	3	refulgens	test	NA	NA	NA	NA	NA	NA	NA	NA	NA	NA
ambient	S52-3T32-2	52	1	refulgens	test	13.682	72.92323047	127.5367611	44.12589291	0.754082872	0.039872195	19.20181496	23.00380839	0.54863509	10.0659265
elevated	S52-3T32-2	52	1	refulgens	test	25.8755444	58.71068167	109.8021975	48.74530088	0.344403168	0.044188712	7.857453937	20.42949432	0.524582756	8.200285887
ambient	S52-5T26-10	52	1	refulgens	test	25.051	NA	NA	NA	NA	NA	NA	NA	NA	NA
elevated	S52-5T26-10	52	1	refulgens	test	27.63958983	NA	NA	NA	NA	NA	NA	NA	NA	NA
ambient	S52-6T32-9	52	1	refulgens	test	20.477	NA	NA	NA	NA	NA	NA	NA	NA	NA
elevated	S52-6T32-9	52	1	refulgens	test	NA	NA	NA	NA	NA	NA	NA	NA	NA	NA
ambient	S52-6T41-5	52	2	refulgens	test	26.104	NA	NA	NA	NA	NA	NA	NA	NA	NA
elevated	S52-6T41-5	52	2	refulgens	test	24.89865934	41.35744777	105.9495686	52.78682462	1.02507816	0.04176063	25.0875912	19.41641409	0.604523759	8.934546619
ambient	S52-8T32-12	52	2	refulgens	test	9.021	NA	NA	NA	NA	NA	NA	NA	NA	NA
elevated	S52-8T32-12	52	2	refulgens	test	26.6042558	52.63884565	114.4127356	58.38524701	0.411228199	0.043609603	9.524930686	20.20867361	0.514133007	9.359037758
ambient	S52-8T32-3	52	1	refulgens	test	25.742	NA	NA	NA	NA	NA	NA	NA	NA	NA
elevated	S52-8T32-3	52	1	refulgens	test	14.22198348	NA	NA	NA	NA	NA	NA	NA	NA	NA
ambient	S52-8T33-11	52	4	refulgens	control	24.855	NA	NA	NA	NA	NA	NA	NA	NA	NA
elevated	S52-8T33-11	52	4	refulgens	control	21.27187972	NA	NA	NA	NA	NA	NA	NA	NA	NA
ambient	S5-2T19-1	5	1	arida	test	13.156	NA	NA	NA	NA	NA	NA	NA	NA	NA
elevated	S5-2T19-1	5	1	arida	test	14.3145131	NA	NA	NA	NA	NA	NA	NA	NA	NA
ambient	S5-2T34-1	5	1	arida	test	24.439	NA	NA	NA	NA	NA	NA	NA	NA	NA
elevated	S5-2T34-1	5	1	arida	test	32.03543747	NA	NA	NA	NA	NA	NA	NA	NA	NA
ambient	S5-3(R3)T6-5	5	1	arida	test	2.992	NA	NA	NA	NA	NA	NA	NA	NA	NA
elevated	S5-3(R3)T6-5	5	1	arida	test	20.05589727	NA	NA	NA	NA	NA	NA	NA	NA	NA
ambient	S53-1T30-9	53	2	refulgens	test	14.913	62.89297177	148.6979677	50.54596072	0.762909304	0.050054121	15.5258399	19.21913723	0.548989088	12.34514706
elevated	S53-1T30-9	53	2	refulgens	test	32.86806117	58.18812347	152.1709714	41.30340324	0.764099949	0.051959129	15.00816405	32.63221399	0.142439627	12.46835847
ambient	S53-1T38-3	53	2	refulgens	test	14.633	NA	NA	NA	NA	NA	NA	NA	NA	NA
elevated	S53-1T38-3	53	2	refulgens	test	18.13795049	NA	NA	NA	NA	NA	NA	NA	NA	NA
ambient	S53-3T35-11	53	1	refulgens	test	28.118	NA	NA	NA	NA	NA	NA	NA	NA	NA
elevated	S53-3T35-11	53	1	refulgens	test	35.81145032	NA	NA	NA	NA	NA	NA	NA	NA	NA
ambient	S53-3T35-12	53	3	refulgens	test	11.961	NA	NA	NA	NA	NA	NA	NA	NA	NA
elevated	S53-3T35-12	53	3	refulgens	test	25.64487287	NA	NA	NA	NA	NA	NA	NA	NA	NA
ambient	S53-3T43-3	53	4	refulgens	control	18.183	NA	NA	NA	NA	NA	NA	NA	NA	NA
elevated	S53-3T43-3	53	4	refulgens	control	23.70339994	NA	NA	NA	NA	NA	NA	NA	NA	NA
ambient	S53-4T34-8	53	1	refulgens	test	27.69	NA	NA	NA	NA	NA	NA	NA	NA	NA
elevated	S53-4T34-8	53	1	refulgens	test	20.95251237	NA	NA	NA	NA	NA	NA	NA	NA	NA
ambient	S53-4T35-5	53	2	refulgens	test	6.85	69.55311824	149.1044514	47.08388608	1.716505307	0.051124197	34.83648547	31.44984931	0.34928286	12.12116809
elevated	S53-4T35-5	53	2	refulgens	test	24.65568293	64.67100907	125.4860112	52.95061519	0.80814329	0.038285854	21.4458396	14.47062472	0.729530936	10.06261759
ambient	S53-5T30-5	53	2	refulgens	test	18.365	57.55292902	146.1820471	50.47391382	1.672907352	0.048612306	35.45356897	19.21157909	0.683067816	11.97859738
elevated	S53-5T30-5	53	2	refulgens	test	26.47177659	69.41115709	124.4987669	51.18056741	0.890908004	0.04486905	20.58597383	20.76499722	0.179586363	10.11027895
ambient	S53-7T35-7	53	3	refulgens	test	6.933	NA	NA	NA	NA	NA	NA	NA	NA	NA
elevated	S53-7T35-7	53	3	refulgens	test	24.79342622	NA	NA	NA	NA	NA	NA	NA	NA	NA
ambient	S53-8T31-8	53	1	refulgens	test	14.643	NA	NA	NA	NA	NA	NA	NA	NA	NA
elevated	S53-8T31-8	53	1	refulgens	test	21.86577689	NA	NA	NA	NA	NA	NA	NA	NA	NA
ambient	S53-8T37-12	53	4	refulgens	control	22.636	NA	NA	NA	NA	NA	NA	NA	NA	NA
elevated	S53-8T37-12	53	4	refulgens	control	11.78840495	NA	NA	NA	NA	NA	NA	NA	NA	NA
ambient	S53-9T31-3	53	1	refulgens	test	17.605	NA	NA	NA	NA	NA	NA	NA	NA	NA
elevated	S53-9T31-3	53	1	refulgens	test	6.851433855	NA	NA	NA	NA	NA	NA	NA	NA	NA
ambient	S5-3T25-5	5	3	arida	test	24.685	NA	NA	NA	NA	NA	NA	NA	NA	NA
elevated	S5-3T25-5	5	3	arida	test	34.05049272	NA	NA	NA	NA	NA	NA	NA	NA	NA
ambient	S54-1T31-9	54	2	arida	test	20.778	104.3540276	195.6003947	49.63813408	1.800176249	0.054752421	33.77907132	31.14436616	0.553496972	15.37675955
elevated	S54-1T31-9	54	2	arida	test	16.79386659	49.79645759	98.38051737	53.28546435	0.484614661	0.035671077	13.79701663	19.87460179	0.377494804	7.892205493
ambient	S54-1T37-11	54	NA	arida	test	25.53	NA	NA	NA	NA	NA	NA	NA	NA	NA
elevated	S54-1T37-11	54	NA	arida	test	11.80376555	NA	NA	NA	NA	NA	NA	NA	NA	NA
ambient	S54-3T29-1	54	1	arida	test	18.043	68.50730307	160.8847292	54.85422148	3.070247383	0.067219039	49.7979434	20.559854	0.485831872	13.46518457
elevated	S54-3T29-1	54	1	arida	test	28.66617845	51.66743593	129.4023275	53.83472379	3.213306509	0.055379111	63.4718804	23.97817325	0.393243805	10.83789795
ambient	S54-3T33-5	54	4	arida	control	12.29	NA	NA	NA	NA	NA	NA	NA	NA	NA
elevated	S54-3T33-5	54	4	arida	control	20.22183559	NA	NA	NA	NA	NA	NA	NA	NA	NA
ambient	S54-4T29-2	54	2	arida	test	22.462	68.47822193	131.7697675	44.40963815	0.967332398	0.045507669	21.53950105	22.43105763	0.704558041	10.45841383
elevated	S54-4T29-2	54	2	arida	test	21.43490562	81.23399057	109.9014996	73.78315393	0.704229675	0.0383788	18.67855885	10.48605518	0.750868181	8.066054957
ambient	S54-4T44-10	54	1	arida	test	25.304	NA	NA	NA	NA	NA	NA	NA	NA	NA
elevated	S54-4T44-10	54	1	arida	test	25.00912937	NA	NA	NA	NA	NA	NA	NA	NA	NA
ambient	S54-5T32-4	54	1	arida	test	15.291	NA	NA	NA	NA	NA	NA	NA	NA	NA
elevated	S54-5T32-4	54	1	arida	test	24.34433747	NA	NA	NA	NA	NA	NA	NA	NA	NA
ambient	S54-5T38-2	54	3	arida	test	13.524	NA	NA	NA	NA	NA	NA	NA	NA	NA
elevated	S54-5T38-2	54	3	arida	test	NA	NA	NA	NA	NA	NA	NA	NA	NA	NA
ambient	S5-4T20-9	5	2	arida	test	8.72	58.56557923	148.1465057	59.46308915	2.785262232	0.041620849	73.05171655	24.21120593	0.295129521	13.71301537
elevated	S5-4T20-9	5	2	arida	test	27.80813728	44.70614872	121.4762952	60.20223594	2.113545355	0.045616197	49.36817383	19.5168749	0.46063819	11.0867472
ambient	S5-5(A1)T40-12	5	4	arida	control	22.618	NA	NA	NA	NA	NA	NA	NA	NA	NA
elevated	S5-5(A1)T40-12	5	4	arida	control	22.25280158	NA	NA	NA	NA	NA	NA	NA	NA	NA
ambient	S55-10T32-6	55	2	arida	test	19.157	NA	NA	NA	NA	NA	NA	NA	NA	NA
elevated	S55-10T32-6	55	2	arida	test	24.26201656	NA	NA	NA	NA	NA	NA	NA	NA	NA
ambient	S55-10T41-8	55	1	arida	test	20.222	NA	NA	NA	NA	NA	NA	NA	NA	NA
elevated	S55-10T41-8	55	1	arida	test	14.72767522	NA	NA	NA	NA	NA	NA	NA	NA	NA
ambient	S55-1T30-10	55	2	arida	test	22.402	55.10253598	163.9239672	63.60467584	4.068690227	0.056170678	81.32848969	19.71576202	0.527791024	14.89189296
elevated	S55-1T30-10	55	2	arida	test	34.72327408	50.92379569	144.5341191	53.75592767	3.541239264	0.054619019	69.45460726	21.50440195	0.638594181	12.60490314
ambient	S55-1T33-9	55	3	arida	test	31.913	NA	NA	NA	NA	NA	NA	NA	NA	NA
elevated	S55-1T33-9	55	3	arida	test	27.88511176	NA	NA	NA	NA	NA	NA	NA	NA	NA
ambient	S55-1T38-1	55	4	arida	control	25.058	NA	NA	NA	NA	NA	NA	NA	NA	NA
elevated	S55-1T38-1	55	4	arida	control	NA	NA	NA	NA	NA	NA	NA	NA	NA	NA
ambient	S55-2T29-7	55	1	arida	test	21.528	75.2802433	177.7894077	51.53116842	1.400202366	0.052130621	27.51639097	27.57287393	0.542855888	14.44069519
elevated	S55-2T29-7	55	1	arida	test	22.13071495	60.23317533	114.163848	47.61182981	0.857843631	0.048360904	18.32005831	24.47224472	0.09729638	8.555387661
ambient	S55-4T33-10	55	3	arida	test	24.874	57.12792375	165.4185639	61.99238888	4.105219219	0.058406566	78.73361042	22.83415811	0.451739073	15.53944073
elevated	S55-4T33-10	55	3	arida	test	29.27714521	44.16716501	108.4465837	48.56015746	0.923735634	0.04297093	22.17436031	21.26295348	0.305952252	8.655754548
ambient	S55-7T28-12	55	1	arida	test	19.117	NA	NA	NA	NA	NA	NA	NA	NA	NA
elevated	S55-7T28-12	55	1	arida	test	NA	NA	NA	NA	NA	NA	NA	NA	NA	NA
ambient	S55-7T32-7	55	3	arida	test	14.181	NA	NA	NA	NA	NA	NA	NA	NA	NA
elevated	S55-7T32-7	55	3	arida	test	7.40489204	NA	NA	NA	NA	NA	NA	NA	NA	NA
ambient	S55-9T30-7	55	3	arida	test	18.79	NA	NA	NA	NA	NA	NA	NA	NA	NA
elevated	S55-9T30-7	55	3	arida	test	26.52491025	NA	NA	NA	NA	NA	NA	NA	NA	NA
ambient	S5-5T14-6	5	1	arida	test	17.555	76.46951258	177.9446293	54.8152056	2.129604345	0.054578934	40.62810125	29.93907467	0.461410361	14.838397
elevated	S5-5T14-6	5	1	arida	test	25.78247419	60.89703759	149.704403	47.29563735	1.266649422	0.050076194	26.01603738	30.87687279	0.333111099	12.54788278
ambient	S56-3T31-6	56	4	arida	control	13.912	NA	NA	NA	NA	NA	NA	NA	NA	NA
elevated	S56-3T31-6	56	4	arida	control	21.72988484	NA	NA	NA	NA	NA	NA	NA	NA	NA
ambient	S56-3T37-10	56	1	arida	test	30.377	67.95632219	176.7792621	59.79348004	2.872946601	0.049668759	61.94855172	22.26089802	0.520902253	15.78470447
elevated	S56-3T37-10	56	1	arida	test	33.86168279	47.74982059	134.7437654	51.54673727	0.779868912	0.047338419	16.82665554	23.32431652	0.381770405	11.55497735
ambient	S56-3T6-8	56	3	arida	test	2.846	NA	NA	NA	NA	NA	NA	NA	NA	NA
elevated	S56-3T6-8	56	3	arida	test	33.49109322	NA	NA	NA	NA	NA	NA	NA	NA	NA
ambient	S56-4T10-9	56	2	arida	test	24.546	68.69250756	161.9411248	47.64514061	1.809495758	0.061852327	30.47223757	29.65614699	0.359742012	13.03966864
elevated	S56-4T10-9	56	2	arida	test	NA	54.30727611	130.4154675	43.4716892	1.612057296	0.054354156	31.04338167	26.21597619	0.287278112	10.20193904
ambient	S56-4T31-12	56	2	arida	test	23.592	NA	NA	NA	NA	NA	NA	NA	NA	NA
elevated	S56-4T31-12	56	2	arida	test	20.43390551	NA	NA	NA	NA	NA	NA	NA	NA	NA
ambient	S56-5T29-6	56	3	arida	test	22.146	NA	NA	NA	NA	NA	NA	NA	NA	NA
elevated	S56-5T29-6	56	3	arida	test	28.13341655	NA	NA	NA	NA	NA	NA	NA	NA	NA
ambient	S56-5T30-6	56	1	arida	test	8.146	NA	NA	NA	NA	NA	NA	NA	NA	NA
elevated	S56-5T30-6	56	1	arida	test	22.45090726	NA	NA	NA	NA	NA	NA	NA	NA	NA
ambient	S56-5T44-9	56	3	arida	test	15.346	NA	NA	NA	NA	NA	NA	NA	NA	NA
elevated	S56-5T44-9	56	3	arida	test	8.529447768	NA	NA	NA	NA	NA	NA	NA	NA	NA
ambient	S56-7T29-5	56	1	arida	test	20.726	NA	NA	NA	NA	NA	NA	NA	NA	NA
elevated	S56-7T29-5	56	1	arida	test	20.34789856	NA	NA	NA	NA	NA	NA	NA	NA	NA
ambient	S56-7T32-1	56	2	arida	test	23.149	59.18189635	155.4358661	60.03002234	3.217740326	0.04851802	70.41673576	22.49125681	0.630048455	13.67521558
elevated	S56-7T32-1	56	2	arida	test	23.39224841	59.57916581	113.0086908	52.78221817	1.805096684	0.04931055	38.04625061	21.64177287	0.567850812	9.257867055
ambient	S56-8T34-12	56	1	arida	test	7.473	NA	NA	NA	NA	NA	NA	NA	NA	NA
elevated	S56-8T34-12	56	1	arida	test	27.43704135	NA	NA	NA	NA	NA	NA	NA	NA	NA
ambient	S7-10T27-7	7	2	camaldulensis	test	21.996	NA	NA	NA	NA	NA	NA	NA	NA	NA
elevated	S7-10T27-7	7	2	camaldulensis	test	26.225094	NA	NA	NA	NA	NA	NA	NA	NA	NA
ambient	S7-3T2-3	7	1	camaldulensis	test	26.963	50.36839786	148.499344	72.68184049	1.840567265	0.053322151	36.25724609	11.2945453	0.741171824	14.65087169
elevated	S7-3T2-3	7	1	camaldulensis	test	24.62800247	40.78968476	114.834278	53.70767788	0.619031697	0.042918018	14.7006683	17.7178892	0.469371585	10.20667446
ambient	S7-3T3-5	7	4	camaldulensis	control	23.191	NA	NA	NA	NA	NA	NA	NA	NA	NA
elevated	S7-3T3-5	7	4	camaldulensis	control	5.720121325	NA	NA	NA	NA	NA	NA	NA	NA	NA
ambient	S7-4T2-4	7	3	camaldulensis	test	28.753	NA	NA	NA	NA	NA	NA	NA	NA	NA
elevated	S7-4T2-4	7	3	camaldulensis	test	12.44228466	NA	NA	NA	NA	NA	NA	NA	NA	NA
ambient	S7-5T17-3	7	2	camaldulensis	test	6.852	104.3307561	178.0411369	65.1089076	3.227414848	0.045562945	73.85530451	20.99159423	0.765246142	14.67547492
elevated	S7-5T17-3	7	2	camaldulensis	test	21.55525268	53.62673001	138.6668253	54.36371069	2.722712257	0.06449307	45.94689398	26.64793775	0.223668744	12.00894999
ambient	S7-5T35-1	7	3	camaldulensis	test	20.367	61.89771963	177.1332249	59.82620653	3.110381065	0.061311291	54.84762409	25.51223938	0.415557153	15.67782674
elevated	S7-5T35-1	7	3	camaldulensis	test	19.28960809	NA	NA	NA	NA	NA	NA	NA	NA	NA
ambient	S7-5T42-1	7	3	camaldulensis	test	22.803	NA	NA	NA	NA	NA	NA	NA	NA	NA
elevated	S7-5T42-1	7	3	camaldulensis	test	26.52456015	48.40920583	128.1811639	53.92371059	1.929646354	0.059136851	34.44357222	23.46593439	0.379753572	11.13296621
ambient	S7-6T12-9	7	3	camaldulensis	test	25.426	NA	NA	NA	NA	NA	NA	NA	NA	NA
elevated	S7-6T12-9	7	3	camaldulensis	test	18.99551617	NA	NA	NA	NA	NA	NA	NA	NA	NA
ambient	S7-6T26-4	7	3	camaldulensis	test	11.514	NA	NA	NA	NA	NA	NA	NA	NA	NA
elevated	S7-6T26-4	7	3	camaldulensis	test	22.15488891	NA	NA	NA	NA	NA	NA	NA	NA	NA
ambient	S7-8T12-4	7	1	camaldulensis	test	1.424	NA	NA	NA	NA	NA	NA	NA	NA	NA
elevated	S7-8T12-4	7	1	camaldulensis	test	NA	NA	NA	NA	NA	NA	NA	NA	NA	NA
ambient	S8-10T16-9	8	2	camaldulensis	test	5.619	NA	NA	NA	NA	NA	NA	NA	NA	NA
elevated	S8-10T16-9	8	2	camaldulensis	test	18.62805902	NA	NA	NA	NA	NA	NA	NA	NA	NA
ambient	S8-1T25-7	8	1	camaldulensis	test	6.952	NA	NA	NA	NA	NA	NA	NA	NA	NA
elevated	S8-1T25-7	8	1	camaldulensis	test	18.13780036	NA	NA	NA	NA	NA	NA	NA	NA	NA
ambient	S8-1T40-4	8	3	camaldulensis	test	4.606	52.45076769	129.9214131	50.05931032	0.886668599	0.039462087	22.95897054	18.85722899	0.557918811	10.87033546
elevated	S8-1T40-4	8	3	camaldulensis	test	NA	21.90732331	41.87429269	100.2723541	0.471754327	0.017493904	27.9201807	3.350277298	0.784276158	3.681205091
ambient	S8-2T20-2	8	3	camaldulensis	test	12.05	NA	NA	NA	NA	NA	NA	NA	NA	NA
elevated	S8-2T20-2	8	3	camaldulensis	test	35.67426062	NA	NA	NA	NA	NA	NA	NA	NA	NA
ambient	S8-2T5-3	8	3	camaldulensis	test	13.744	NA	NA	NA	NA	NA	NA	NA	NA	NA
elevated	S8-2T5-3	8	3	camaldulensis	test	24.21515795	NA	NA	NA	NA	NA	NA	NA	NA	NA
ambient	S8-4T44-8	8	1	camaldulensis	test	19.753	NA	NA	NA	NA	NA	NA	NA	NA	NA
elevated	S8-4T44-8	8	1	camaldulensis	test	27.97151109	NA	NA	NA	NA	NA	NA	NA	NA	NA
ambient	S8-5T20-5	8	4	camaldulensis	control	19.787	NA	NA	NA	NA	NA	NA	NA	NA	NA
elevated	S8-5T20-5	8	4	camaldulensis	control	15.43032282	NA	NA	NA	NA	NA	NA	NA	NA	NA
ambient	S8-5T6-6	8	1	camaldulensis	test	13.381	53.14321971	161.2374626	72.45032642	1.730324567	0.056857948	31.45627679	13.55730285	0.770040205	15.65831641
elevated	S8-5T6-6	8	1	camaldulensis	test	18.19926321	86.48972075	126.7281632	50.45162786	1.750132889	0.048527375	37.75789876	19.08302025	0.535074829	12.8293165
ambient	S8-6T27-3	8	1	camaldulensis	test	17.012	51.03012056	133.4463964	60.73643175	3.832103476	0.053545145	81.23737355	24.12568506	0.284490131	12.49605201
elevated	S8-6T27-3	8	1	camaldulensis	test	23.06065531	75.07780477	110.8785905	47.7133845	0.841111772	0.054290287	16.03739606	18.98323222	0.241893986	10.70270245
ambient	S8-7T5-10	8	2	camaldulensis	test	NA	NA	NA	NA	NA	NA	NA	NA	NA	NA
elevated	S8-7T5-10	8	2	camaldulensis	test	NA	NA	NA	NA	NA	NA	NA	NA	NA	NA
ambient	S8-8T9-10	8	2	camaldulensis	test	21.565	NA	NA	NA	NA	NA	NA	NA	NA	NA
elevated	S8-8T9-10	8	2	camaldulensis	test	20.16653053	NA	NA	NA	NA	NA	NA	NA	NA	NA
ambient	S8-9T37-4	8	1	camaldulensis	test	23.977	NA	NA	NA	NA	NA	NA	NA	NA	NA
elevated	S8-9T37-4	8	1	camaldulensis	test	20.23529405	NA	NA	NA	NA	NA	NA	NA	NA	NA
ambient	S9-1T11-5	9	3	camaldulensis	test	24.714	NA	NA	NA	NA	NA	NA	NA	NA	NA
elevated	S9-1T11-5	9	3	camaldulensis	test	27.79340802	NA	NA	NA	NA	NA	NA	NA	NA	NA
ambient	S9-4T15-7	9	1	camaldulensis	test	24.734	108.7897584	188.0678055	63.7482256	2.872946594	0.049668759	61.94855179	22.26089799	0.520902259	15.95220478
elevated	S9-4T15-7	9	1	camaldulensis	test	34.93609775	50.79668132	134.0877793	50.02694719	1.222462554	0.044678066	28.26295268	25.86975197	0.335804613	11.60507579
ambient	S9-4T17-8	9	2	camaldulensis	test	19.759	67.10507693	157.1745803	51.87922337	2.185101279	0.052323524	43.87806399	28.79498419	0.38275468	12.84902515
elevated	S9-4T17-8	9	2	camaldulensis	test	24.58986974	38.03923943	93.30429333	64.96233091	2.709089145	0.045515092	67.26586565	18.71454344	0.23120811	8.785118148
ambient	S9-5T5-7	9	3	camaldulensis	test	4.264	NA	NA	NA	NA	NA	NA	NA	NA	NA
elevated	S9-5T5-7	9	3	camaldulensis	test	NA	NA	NA	NA	NA	NA	NA	NA	NA	NA
ambient	S9-6T16-4	9	4	camaldulensis	control	16.794	NA	NA	NA	NA	NA	NA	NA	NA	NA
elevated	S9-6T16-4	9	4	camaldulensis	control	21.28978444	NA	NA	NA	NA	NA	NA	NA	NA	NA
ambient	S9-6T4-11	9	2	camaldulensis	test	5.339	NA	NA	NA	NA	NA	NA	NA	NA	NA
elevated	S9-6T4-11	9	2	camaldulensis	test	24.63386476	NA	NA	NA	NA	NA	NA	NA	NA	NA
ambient	S9-7T19-10	9	2	camaldulensis	test	16.377	67.11132091	157.4196504	52.89059083	1.904698858	0.050138942	39.76839834	28.12326034	0.355017928	13.17903918
elevated	S9-7T19-10	9	2	camaldulensis	test	26.42340223	25.79	70.32	57.62	1.73	0.04	51.44	12.96	0.47	6.3
ambient	S9-7T40-8	9	2	camaldulensis	test	21.459	NA	NA	NA	NA	NA	NA	NA	NA	NA
elevated	S9-7T40-8	9	2	camaldulensis	test	14.4060696	NA	NA	NA	NA	NA	NA	NA	NA	NA
ambient	S9-8T3-4	9	2	camaldulensis	test	8.01	NA	NA	NA	NA	NA	NA	NA	NA	NA
elevated	S9-8T3-4	9	2	camaldulensis	test	22.23679011	NA	NA	NA	NA	NA	NA	NA	NA	NA
ambient	S9-9T14-5	9	3	camaldulensis	test	11.571	NA	NA	NA	NA	NA	NA	NA	NA	NA
elevated	S9-9T14-5	9	3	camaldulensis	test	26.08814542	NA	NA	NA	NA	NA	NA	NA	NA	NA
